# Supplementary material for: Transitions in lineage specification and gene regulatory networks in hematopoietic stem/progenitor cells over human development
Source: Cell Rep. 2021 Sep 14;36(11):109698. doi: 10.1016/j.celrep.2021.109698 (PMC8456780; doi:10.1016/j.celrep.2021.109698)
Supplement: Table S1. Sample information and cell quality control (QC), related to Figure 1 [file mmc2.xlsx]

## Sheet: Supplemental Table1
Supplemental Table 1. Sample information and cell QC (related to Figure 1).
tissue	sample ID	donor ID	age	gender	batch	cells from Cell Ranger	QC (min_UMIs)	QC (max_UMIs)	QC (min_detected_genes)	QC (max_detected_genes)	QC (max_percent_mito)	number of cells filtered out	number of cells after QC
eFL	1_eFL	d34	7 pcw	male	a	8108	1000	50000	500	6000	10	675	7433
	2_eFL	d69	7 pcw	male	a	6928	1000	50000	500	6000	10	497	6431
FL	1_FL	d84	18 pcw	male	a	9604	1000	30000	500	5000	20	1346	8258
	2_FL	d86	19 pcw	male	a	7747	1000	30000	500	5000	20	864	6883
FBM	1_FBM	d84	18 pcw	male	a	7954	1000	30000	500	5000	20	1351	6603
	2_FBM	d86	19 pcw	male	a	6981	1000	30000	500	5000	20	1511	5470
PBM	1_Paed_BM	paed1	11 yr	male	b	6100	1000	50000	500	6000	10	901	5199
	2_Paed_BM	paed2	17 yr	female	b	7211	1000	50000	500	6000	10	1641	5570
ABM	1_Adult_BM	C1	30 yr	male	b	6300	1000	60000	500	6000	10	658	5642
	TOTAL					66933						9444	57489
pcw: post conception week
