# Supplementary material for: Transitions in lineage specification and gene regulatory networks in hematopoietic stem/progenitor cells over human development
Source: Cell Rep. 2021 Sep 14;36(11):109698. doi: 10.1016/j.celrep.2021.109698 (PMC8456780; doi:10.1016/j.celrep.2021.109698)
Supplement: Table S2. Top 30 differentially expressed genes per cluster, related to Figure 1 [file mmc3.xlsx]

## Sheet: Supplemental Table2
Supplemental Table 2. Top 30 differentially expressed genes per cluster (related to Figure 1).
	A= cells in each cluster
	B= cells in the rest of clusters
Cluster	Gene	ExpA	ExpB	FoldChange	log2FC	ExpFreqA	ExpFreqB	TotalA	TotalB	ExpFractionA	ExpFractionB	fishers.pval	wilcoxon.pval
cl1	AVP	4.33332	0.208443	20.789	4.37775	5085	3456	9838	47651	0.516873	0.0725273	0	1.16e-172
cl1	HOPX	4.51588	0.982615	4.59577	2.20031	9194	16214	9838	47651	0.93454	0.340266	0	0
cl1	MLLT3	2.46215	0.536851	4.58629	2.19733	7767	17468	9838	47651	0.78949	0.366582	0	3.44e-118
cl1	RBPMS	0.440604	0.105924	4.15963	2.05646	3265	4386	9838	47651	0.331876	0.0920442	0	0
cl1	BEX1	1.02167	0.29984	3.4074	1.76867	3427	6912	9838	47651	0.348343	0.145055	0	2.14e-196
cl1	CAVIN1	0.557029	0.169035	3.29534	1.72043	3654	6546	9838	47651	0.371417	0.137374	0	0
cl1	MAFF	0.818116	0.248668	3.29	1.71809	3701	8660	9838	47651	0.376194	0.181738	0	1.31e-60
cl1	HMGA2	1.11377	0.35004	3.18183	1.66986	5814	14280	9838	47651	0.590974	0.299679	0	1.42e-41
cl1	NPR3	1.7519	0.569337	3.0771	1.62157	7394	16809	9838	47651	0.751576	0.352752	0	8.7e-111
cl1	HOXB2	0.543331	0.188535	2.88185	1.527	3619	8786	9838	47651	0.367859	0.184382	5.11852009091531e-321	3.27e-120
cl1	CEBPB	0.822089	0.287107	2.86336	1.51771	3261	12185	9838	47651	0.33147	0.255713	5.79e-52	0
cl1	CD52	4.89261	1.72285	2.83984	1.50581	9245	23337	9838	47651	0.939724	0.489748	0	4.34e-110
cl1	MDK	2.78489	1.00371	2.77459	1.47227	7890	19522	9838	47651	0.801992	0.409687	0	5.23e-279
cl1	ADAM28	0.540255	0.195384	2.7651	1.46733	3679	7613	9838	47651	0.373958	0.159766	0	4.14e-156
cl1	MSRB3	0.664185	0.240497	2.76172	1.46557	3733	9660	9838	47651	0.379447	0.202724	5.87e-286	2.68e-81
cl1	NRIP1	2.34081	0.851192	2.75004	1.45945	7956	23236	9838	47651	0.808701	0.487629	0	6.26e-162
cl1	GUCY1A1	0.775741	0.282403	2.74693	1.45782	4686	11625	9838	47651	0.476316	0.243961	0	0
cl1	BEX2	1.39853	0.523361	2.6722	1.41803	6551	17359	9838	47651	0.665887	0.364295	0	0
cl1	JAML	0.767366	0.289342	2.65211	1.40714	3986	6866	9838	47651	0.405164	0.144089	0	0
cl1	TNFSF10	0.73824	0.280182	2.63486	1.39773	4060	9971	9838	47651	0.412686	0.209251	0	7e-57
cl1	IL18	0.750332	0.29797	2.51815	1.33236	4089	12271	9838	47651	0.415633	0.257518	1.15e-207	0
cl1	ALDH1A1	1.48468	0.595673	2.49244	1.31756	6239	13555	9838	47651	0.634174	0.284464	0	5.72e-212
cl1	ADGRG1	0.485941	0.198727	2.44527	1.28999	3530	8259	9838	47651	0.358813	0.173323	0	8.87e-97
cl1	RGS10	2.74051	1.12562	2.43467	1.28373	8312	28857	9838	47651	0.844887	0.605591	0	2.31e-134
cl1	GNAI1	0.885385	0.364565	2.4286	1.28013	5124	13776	9838	47651	0.520838	0.289102	0	6.09e-289
cl1	BST2	3.59621	1.50118	2.39559	1.26038	9083	29557	9838	47651	0.923257	0.620281	0	0
cl1	PCBD1	1.12784	0.47791	2.35995	1.23876	6238	20211	9838	47651	0.634072	0.424146	3.75829808003686e-317	0
cl1	CRYGD	0.763786	0.330636	2.31005	1.20792	4782	14483	9838	47651	0.486074	0.303939	5.19e-255	1.7e-278
cl1	RARRES3	0.584981	0.254269	2.30064	1.20203	3863	9926	9838	47651	0.392661	0.208306	3.06e-305	0
cl1	ID1	1.28708	0.560551	2.29609	1.19918	3591	8615	9838	47651	0.365013	0.180794	0	0
cl2	PRTN3	61.0103	0.909902	67.0515	6.0672	4838	7259	4954	52535	0.976585	0.138175	0	1.07e-267
cl2	ELANE	22.8331	0.344368	66.3044	6.05103	2880	2464	4954	52535	0.581348	0.0469021	0	0
cl2	AZU1	31.1592	0.578138	53.8958	5.7521	4787	6723	4954	52535	0.96629	0.127972	0	4.02e-92
cl2	SERPINB10	0.438844	0.0106094	41.3638	5.3703	1595	561	4954	52535	0.321962	0.0106786	0	4.85e-198
cl2	CTSG	8.96538	0.227176	39.4644	5.30248	4306	4979	4954	52535	0.869197	0.0947749	0	3.09e-73
cl2	RNASE3	0.889868	0.0296203	30.0425	4.90893	2279	1417	4954	52535	0.460032	0.0269725	0	0
cl2	PLPPR3	0.538203	0.021917	24.5564	4.61803	1795	1173	4954	52535	0.362333	0.022328	0	0
cl2	CFD	5.79777	0.271849	21.3272	4.41462	4452	7784	4954	52535	0.898668	0.148168	0	1.39e-257
cl2	CST7	1.42788	0.069563	20.5264	4.35941	2064	2881	4954	52535	0.416633	0.0548396	0	5.19e-220
cl2	CSTA	1.73227	0.0859068	20.1645	4.33375	3184	2118	4954	52535	0.642713	0.040316	0	1.79e-182
cl2	MNDA	0.946226	0.0476957	19.8388	4.31025	2143	1213	4954	52535	0.43258	0.0230894	0	5.24e-81
cl2	RETN	0.862754	0.0470558	18.3347	4.1965	1533	1518	4954	52535	0.309447	0.028895	0	0
cl2	MPO	56.491	3.35226	16.8516	4.07482	4949	18084	4954	52535	0.998991	0.344228	0	0
cl2	RNASE2	3.25265	0.210095	15.4818	3.9525	4123	4600	4954	52535	0.832257	0.0875607	0	0
cl2	LYZ	34.7084	2.40461	14.4341	3.85141	4581	20217	4954	52535	0.924707	0.384829	0	3.67e-110
cl2	TRGC1	0.573986	0.0511446	11.2228	3.48836	2117	2731	4954	52535	0.427331	0.0519844	0	5.84e-259
cl2	CEBPD	1.59365	0.148299	10.7462	3.42576	3080	4538	4954	52535	0.62172	0.0863805	0	0
cl2	KBTBD11	0.465036	0.0568442	8.18089	3.03226	2047	3355	4954	52535	0.413201	0.0638622	0	4.06e-127
cl2	LYST	0.876925	0.108664	8.07003	3.01257	2782	5949	4954	52535	0.561566	0.113239	0	1.73e-183
cl2	MS4A3	4.92136	0.648649	7.58709	2.92355	4481	6741	4954	52535	0.904522	0.128314	0	1.71e-64
cl2	HGF	0.442853	0.0602132	7.35474	2.87867	1651	2884	4954	52535	0.333266	0.0548967	0	1.2e-207
cl2	CITED4	0.735803	0.104532	7.03905	2.81538	2165	4813	4954	52535	0.437021	0.0916151	0	5.56e-109
cl2	SRGN	25.2023	3.61195	6.97748	2.80271	4916	39650	4954	52535	0.992329	0.754735	0	0
cl2	C16orf74	0.292915	0.0428872	6.8299	2.77187	1515	2615	4954	52535	0.305813	0.0497763	0	5.61e-76
cl2	FNDC3B	0.435107	0.0758472	5.73663	2.5202	1833	4309	4954	52535	0.370004	0.0820215	0	0
cl2	TSPOAP1	0.344387	0.0624434	5.51519	2.46341	1492	3325	4954	52535	0.301171	0.0632911	0	1.8e-229
cl2	SERPINB8	0.422905	0.0834947	5.06505	2.34058	1795	4242	4954	52535	0.362333	0.0807462	0	0
cl2	RAB32	2.22368	0.451188	4.92851	2.30115	4126	17658	4954	52535	0.832862	0.336119	0	5.26e-62
cl2	CLEC11A	8.67729	1.81643	4.77712	2.25614	4096	29248	4954	52535	0.826807	0.556734	0	2.31e-122
cl2	CLEC12A	0.385534	0.0823857	4.67962	2.22639	1677	4095	4954	52535	0.338514	0.077948	0	0
cl3	FAM178B	3.7391	0.183092	20.422	4.35205	3049	3275	4573	52916	0.66674	0.0618905	0	0
cl3	APOC1	3.42724	0.167882	20.4146	4.35153	3072	3792	4573	52916	0.671769	0.0716607	0	0
cl3	APOE	0.882035	0.0449439	19.6252	4.29464	1858	1554	4573	52916	0.406298	0.0293673	0	9.67e-287
cl3	ANK1	0.299528	0.0241357	12.4101	3.63345	1527	1474	4573	52916	0.333916	0.0278555	0	4.41e-213
cl3	PNMT	0.661648	0.0605152	10.9336	3.4507	2419	2955	4573	52916	0.528974	0.0558432	0	0
cl3	PVT1	0.660356	0.0643661	10.2594	3.35887	2484	3951	4573	52916	0.543188	0.0746655	0	7.48e-289
cl3	TRIB2	0.565052	0.0566139	9.98079	3.31915	2229	2246	4573	52916	0.487426	0.0424446	0	1.82e-215
cl3	KLF1	2.07793	0.213749	9.72135	3.28116	3715	6422	4573	52916	0.812377	0.121362	0	0
cl3	RHAG	0.554879	0.0583498	9.50953	3.24937	1644	1952	4573	52916	0.359501	0.0368887	0	0
cl3	DHRS9	2.02329	0.221258	9.14448	3.1929	2146	4556	4573	52916	0.469276	0.0860987	0	3.07e-245
cl3	KCNH2	0.947341	0.108686	8.71633	3.12372	3053	4477	4573	52916	0.667614	0.0846058	0	0
cl3	CXADR	0.364343	0.0449642	8.10296	3.01845	1823	2475	4573	52916	0.398644	0.0467722	0	0
cl3	BLVRB	3.99122	0.507684	7.86162	2.97483	3755	15530	4573	52916	0.821124	0.293484	0	0
cl3	EPCAM	0.72354	0.0928642	7.79138	2.96188	2110	4506	4573	52916	0.461404	0.0851538	0	0
cl3	CNRIP1	4.3632	0.583892	7.47262	2.90161	4254	10105	4573	52916	0.930243	0.190963	0	0
cl3	PMP22	0.244148	0.0348943	6.99677	2.80669	1410	1941	4573	52916	0.308332	0.0366808	0	7.72e-251
cl3	TFR2	0.89928	0.129541	6.94205	2.79536	3235	6141	4573	52916	0.707413	0.116052	0	0
cl3	MYL4	0.902173	0.141989	6.35381	2.66762	2691	4970	4573	52916	0.588454	0.0939224	0	2.21e-204
cl3	EPOR	0.386918	0.0633513	6.10749	2.61058	2076	3495	4573	52916	0.453969	0.0660481	0	2.74e-295
cl3	GATA1	1.29898	0.214717	6.04972	2.59687	3600	7384	4573	52916	0.787229	0.139542	0	0
cl3	HES6	0.294917	0.051264	5.75291	2.52429	1559	3012	4573	52916	0.340914	0.0569204	0	0
cl3	CSF2RB	0.771865	0.141482	5.45555	2.44773	2823	6279	4573	52916	0.617319	0.11866	0	0
cl3	SMIM1	0.706855	0.139898	5.05263	2.33704	2772	6826	4573	52916	0.606167	0.128997	0	0
cl3	TST	0.492203	0.102394	4.80695	2.26512	2045	5895	4573	52916	0.44719	0.111403	0	0
cl3	S100A6	7.89666	1.66163	4.75236	2.24864	4386	28396	4573	52916	0.959108	0.536624	0	0
cl3	ICAM4	1.1275	0.237648	4.74442	2.24623	3357	10435	4573	52916	0.734091	0.197199	0	1.16e-249
cl3	PRKAR2B	0.992328	0.214486	4.62655	2.20994	2678	9374	4573	52916	0.585611	0.177149	0	0
cl3	FHL2	0.439936	0.0982202	4.47908	2.1632	2160	5421	4573	52916	0.472338	0.102445	0	6.54e-239
cl3	SMIM10	0.587936	0.13219	4.44767	2.15305	2315	7489	4573	52916	0.506232	0.141526	0	8.72e-256
cl3	SLC40A1	1.40428	0.318668	4.40672	2.1397	3637	11625	4573	52916	0.79532	0.219688	0	1.59e-164
cl4	HBD	5.59379	0.849017	6.58855	2.71996	2427	8145	4424	53065	0.548599	0.153491	0	1.78e-87
cl4	ITGA2B	1.06997	0.167448	6.38983	2.67578	1653	5783	4424	53065	0.373644	0.10898	0	2.73e-64
cl4	FCER1A	2.35027	0.373938	6.28519	2.65196	2611	7426	4424	53065	0.59019	0.139942	0	3.24e-170
cl4	AL157895.1	1.1041	0.181293	6.09017	2.60648	1966	5478	4424	53065	0.444394	0.103232	0	2.33e-245
cl4	RGS18	0.687405	0.129083	5.32528	2.41286	1707	6472	4424	53065	0.38585	0.121964	0	6.28e-70
cl4	PBX1	0.750791	0.157078	4.77974	2.25693	2208	7423	4424	53065	0.499096	0.139885	0	2.17e-148
cl4	GMPR	0.846427	0.192995	4.38576	2.13283	2472	9104	4424	53065	0.55877	0.171563	0	7.81e-187
cl4	CXCL3	2.6125	0.596257	4.38151	2.13143	1980	10456	4424	53065	0.447559	0.197041	3.95e-282	0
cl4	IGSF10	0.476059	0.110285	4.31663	2.1099	1542	5340	4424	53065	0.348553	0.100631	0	7.41e-67
cl4	C2orf88	0.485715	0.113807	4.2679	2.09353	1707	6156	4424	53065	0.38585	0.116009	0	2.28e-48
cl4	PLEK	5.29553	1.25428	4.22197	2.07792	3539	26829	4424	53065	0.799955	0.505587	0	3.26e-116
cl4	CKB	1.50239	0.366047	4.10437	2.03716	2645	12000	4424	53065	0.597875	0.226138	0	0
cl4	ABCC4	0.348917	0.0903535	3.86169	1.94923	1413	5950	4424	53065	0.319394	0.112127	1.74e-266	6.38e-117
cl4	CXCL2	1.79075	0.47605	3.76169	1.91138	1783	8945	4424	53065	0.403029	0.168567	3.31e-269	0
cl4	STXBP5	0.44988	0.12624	3.56369	1.83337	1677	7240	4424	53065	0.379069	0.136436	2.03310384778773e-317	5.86e-175
cl4	CPPED1	0.969425	0.276611	3.50465	1.80927	2409	12873	4424	53065	0.54453	0.242589	0	0
cl4	PTGS1	0.455426	0.133495	3.41157	1.77043	1707	7313	4424	53065	0.38585	0.137812	0	9.33e-110
cl4	DEPTOR	0.720826	0.218381	3.30076	1.7228	2240	10967	4424	53065	0.506329	0.206671	0	0
cl4	HPGDS	1.95725	0.600291	3.26049	1.70509	3078	16204	4424	53065	0.69575	0.305361	0	1.03e-59
cl4	TESPA1	1.04669	0.321405	3.2566	1.70337	2798	14033	4424	53065	0.632459	0.264449	0	1.92e-74
cl4	SLC40A1	1.11624	0.345729	3.22866	1.69094	2557	12705	4424	53065	0.577984	0.239423	0	1.03e-97
cl4	TPM1	0.880438	0.277332	3.17467	1.66661	2128	11380	4424	53065	0.481013	0.214454	3.82e-305	1.01e-132
cl4	CXCL8	11.8576	3.74588	3.16552	1.66244	1963	15694	4424	53065	0.443716	0.29575	3.48e-88	2.76e-78
cl4	ZBTB16	1.21511	0.3856	3.15123	1.65591	3081	15461	4424	53065	0.696429	0.29136	0	9.67e-66
cl4	TIMP3	1.38608	0.455303	3.04431	1.60612	2685	12622	4424	53065	0.606917	0.237859	0	5.57e-177
cl4	GATA1	0.785687	0.260554	3.01544	1.59237	2188	8796	4424	53065	0.494575	0.165759	0	3.52e-186
cl4	GATA2	3.48439	1.16097	3.00129	1.58558	3716	21379	4424	53065	0.839964	0.402883	0	0
cl4	FERMT3	2.71088	0.963043	2.81491	1.49309	3580	29076	4424	53065	0.809222	0.547932	9.18e-272	0
cl4	PDLIM1	2.1063	0.76475	2.75423	1.46165	3173	22877	4424	53065	0.717224	0.431113	3.25e-299	1.41e-112
cl4	PSTPIP2	0.615102	0.224972	2.73413	1.45108	2117	12273	4424	53065	0.478526	0.231282	4.31e-257	1.49e-65
cl5	CEBPA	0.626827	0.192995	3.24789	1.6995	1932	8485	4025	53464	0.48	0.158705	0	2.51e-205
cl5	TRH	1.0759	0.396891	2.71083	1.43874	2271	12897	4025	53464	0.564224	0.241228	0	9.47e-102
cl5	PYGL	0.717442	0.287572	2.49483	1.31894	2392	14106	4025	53464	0.594286	0.263841	0	0
cl5	DLK1	2.08743	0.851745	2.45077	1.29323	2199	16873	4025	53464	0.546335	0.315596	3.16e-185	6.56e-275
cl5	TNFSF13B	0.89103	0.373977	2.38258	1.25252	2426	14010	4025	53464	0.602733	0.262045	0	2.08e-210
cl5	PRAM1	0.754361	0.321213	2.34848	1.23172	2415	13222	4025	53464	0.6	0.247307	0	4.46e-266
cl5	C1QTNF4	9.35799	4.24077	2.20667	1.14187	3933	34651	4025	53464	0.977143	0.648118	0	0
cl5	NPW	0.82047	0.379308	2.16307	1.11308	1919	14321	4025	53464	0.47677	0.267862	6.08e-162	4.5e-114
cl5	HSH2D	0.909999	0.43237	2.10468	1.0736	2574	17058	4025	53464	0.639503	0.319056	0	5.21e-201
cl5	CSF3R	1.35017	0.647172	2.08626	1.06092	2972	18915	4025	53464	0.738385	0.353789	0	0
cl5	SMIM24	3.19208	1.53205	2.08353	1.05903	3774	33236	4025	53464	0.93764	0.621652	0	1.84e-216
cl5	RHEX	0.564124	0.28137	2.00492	1.00354	1325	7684	4025	53464	0.329193	0.143723	2.63e-176	0
cl5	CLDN10	0.301528	0.151158	1.99479	0.996238	1233	7574	4025	53464	0.306335	0.141665	1.38e-143	0
cl5	AREG	4.82126	2.42021	1.99208	0.994275	1459	11923	4025	53464	0.362484	0.22301	1.48e-82	4.92e-99
cl5	ATP8B4	0.360936	0.189186	1.90784	0.93194	1446	8674	4025	53464	0.359255	0.16224	3.48e-184	1.99e-116
cl5	RAB32	1.04543	0.570691	1.83187	0.873318	2638	19146	4025	53464	0.655404	0.35811	1.29e-296	5.76e-218
cl5	GYPC	6.20624	3.39261	1.82934	0.871325	3858	44307	4025	53464	0.958509	0.828726	1.82e-135	0
cl5	CPA3	0.547012	0.301098	1.81672	0.861337	1561	9856	4025	53464	0.387826	0.184348	8.04e-183	3.53e-174
cl5	CLEC11A	4.13729	2.27743	1.81665	0.861279	3249	30095	4025	53464	0.807205	0.562902	4.91e-220	1.3e-81
cl5	ARMH1	1.4348	0.800763	1.7918	0.841406	2862	23772	4025	53464	0.711056	0.444636	3.88e-238	2.91e-166
cl5	KCNAB2	0.485449	0.27207	1.78428	0.835345	1933	13578	4025	53464	0.480248	0.253965	2.05e-192	2.52e-277
cl5	SPNS3	0.82999	0.46987	1.76642	0.820832	2359	14948	4025	53464	0.586087	0.27959	0	2.14e-186
cl5	AC002454.1	0.829138	0.473244	1.75203	0.809027	1995	15692	4025	53464	0.495652	0.293506	4.05e-147	7.42e-107
cl5	IFI6	0.496947	0.283924	1.75028	0.807588	1450	11299	4025	53464	0.360248	0.211338	7.67e-96	1.13e-305
cl5	RAMP1	0.559602	0.320488	1.74609	0.804128	1808	12216	4025	53464	0.449193	0.22849	5.65e-192	0
cl5	FLT3	0.410507	0.23896	1.71789	0.780638	1400	9332	4025	53464	0.347826	0.174547	2.69e-140	4.26e-175
cl5	TOP1MT	0.515729	0.301341	1.71145	0.775215	1939	14128	4025	53464	0.481739	0.264253	8.42e-176	0
cl5	RFLNB	0.833739	0.487522	1.71016	0.774129	2173	17205	4025	53464	0.539876	0.321805	3.48e-165	9.91e-68
cl5	P2RY8	0.316758	0.187749	1.68714	0.754576	1387	8871	4025	53464	0.344596	0.165925	1.98e-152	9.11e-156
cl5	ITM2A	2.40785	1.43913	1.67313	0.742553	3347	31305	4025	53464	0.831553	0.585534	1.32e-231	2.95e-57
cl6	UMODL1	0.844442	0.0424577	19.889	4.3139	1660	1729	3950	53539	0.420253	0.0322942	0	2e-29
cl6	IL7R	1.81992	0.0956912	19.0187	4.24935	2092	2008	3950	53539	0.52962	0.0375054	0	0
cl6	CYGB	2.78302	0.146877	18.948	4.24397	2554	2655	3950	53539	0.646582	0.04959	0	3.66e-46
cl6	LTB	27.8606	1.90493	14.6255	3.87042	3617	14609	3950	53539	0.915696	0.272867	0	3.16e-70
cl6	CD79A	4.49597	0.44225	10.1661	3.3457	3045	7480	3950	53539	0.770886	0.139711	0	3.65e-59
cl6	JCHAIN	6.68332	0.791037	8.4488	3.07875	2878	4787	3950	53539	0.728608	0.0894115	0	3.79e-97
cl6	EBF1	1.28652	0.178495	7.20763	2.84953	1936	3029	3950	53539	0.490127	0.0565756	0	8.05e-39
cl6	ZCCHC7	3.66073	0.520404	7.0344	2.81443	2994	17590	3950	53539	0.757975	0.328546	0	0
cl6	LGALS3BP	0.637882	0.106945	5.96459	2.57642	1301	4861	3950	53539	0.329367	0.0907936	0	1.66e-71
cl6	DNTT	8.83195	1.48151	5.96145	2.57566	1461	6050	3950	53539	0.369873	0.113002	0	1.93e-114
cl6	FBXW7	1.12124	0.190156	5.89643	2.55984	1619	9188	3950	53539	0.409873	0.171613	4.62e-248	1.72e-33
cl6	FAM129C	0.819886	0.141683	5.78678	2.53276	1642	3167	3950	53539	0.415696	0.0591531	0	3.48e-67
cl6	UHRF1	4.06344	0.75422	5.3876	2.42964	3175	21217	3950	53539	0.803797	0.396291	0	0
cl6	PAG1	1.23402	0.229677	5.37284	2.42569	2051	8109	3950	53539	0.519241	0.15146	0	8.27e-26
cl6	VPREB1	6.48385	1.2451	5.20748	2.38059	3460	10202	3950	53539	0.875949	0.190553	0	0
cl6	RGL4	1.47651	0.287474	5.13614	2.36068	1837	12265	3950	53539	0.465063	0.229085	1.42e-213	8.09e-183
cl6	TRBC2	1.1228	0.226429	4.95871	2.30997	2139	8410	3950	53539	0.541519	0.157082	0	0
cl6	LAT2	4.43776	0.898512	4.93901	2.30422	3453	24102	3950	53539	0.874177	0.450177	0	5.24e-27
cl6	BAHCC1	0.760132	0.158647	4.79134	2.26043	1567	7579	3950	53539	0.396709	0.14156	3.89e-308	1.06e-137
cl6	ADA	4.92992	1.05353	4.67941	2.22633	3392	29277	3950	53539	0.858734	0.546835	0	1.62e-17
cl6	BLNK	0.886498	0.194967	4.54692	2.18489	1571	4365	3950	53539	0.397722	0.0815294	0	6.22e-98
cl6	IGLL1	26.4901	5.93407	4.46406	2.15836	3891	31028	3950	53539	0.985063	0.57954	0	1.11e-30
cl6	LDLRAD4	1.09572	0.261072	4.197	2.06936	1969	10456	3950	53539	0.498481	0.195297	0	0
cl6	SMAGP	0.557701	0.140416	3.97176	1.98978	1280	6897	3950	53539	0.324051	0.128822	2.03e-201	0
cl6	MIR181A1HG	1.94107	0.49436	3.92642	1.97322	2539	18133	3950	53539	0.642785	0.338688	2.98e-307	9.96e-186
cl6	TTC7A	0.560574	0.148476	3.77553	1.91668	1316	6862	3950	53539	0.333165	0.128168	3.38e-220	2.69e-124
cl6	MED13L	1.69329	0.464577	3.6448	1.86584	2068	18438	3950	53539	0.523544	0.344384	3.9e-109	1.47e-194
cl6	AC002454.1	1.50778	0.423674	3.55883	1.8314	2176	15511	3950	53539	0.550886	0.289714	4.75e-237	1.77e-258
cl6	IL2RG	1.28286	0.36052	3.55835	1.83121	2185	15317	3950	53539	0.553165	0.286091	1.94e-248	2.76e-33
cl6	AFF1	0.893276	0.251757	3.54817	1.82707	1670	12271	3950	53539	0.422785	0.229197	1.48e-147	3.13e-104
cl7	HOPX	3.04882	1.49129	2.04441	1.03169	2827	22581	3542	53947	0.798137	0.418577	0	0
cl7	SPINK2	7.76038	3.86495	2.00788	1.00568	3179	33995	3542	53947	0.897516	0.630156	2.74e-273	7.13e-109
cl7	ADGRG1	0.421095	0.236505	1.78049	0.832278	1097	10692	3542	53947	0.309712	0.198195	5.86e-52	3.87e-18
cl7	ANGPT1	0.938519	0.528553	1.77564	0.828338	1775	18628	3542	53947	0.501129	0.345302	1.55e-75	6.72e-206
cl7	RAMP1	0.570395	0.321921	1.77185	0.825256	1315	12709	3542	53947	0.371259	0.235583	4.69e-68	2.57e-163
cl7	SMIM24	2.77987	1.57398	1.76614	0.820603	2908	34102	3542	53947	0.821005	0.632139	1.53e-126	5.08e-166
cl7	CD52	3.73812	2.16858	1.72376	0.785561	2953	29629	3542	53947	0.83371	0.549224	1.05e-266	4.15e-24
cl7	NPR3	1.27145	0.738896	1.72074	0.783029	2207	21996	3542	53947	0.623094	0.407734	1.56e-137	8.9e-15
cl7	ICAM3	3.15966	1.9096	1.65462	0.726496	3026	37975	3542	53947	0.85432	0.703932	2.26e-92	6.42e-103
cl7	GNAI1	0.71805	0.436335	1.64564	0.718646	1591	17309	3542	53947	0.449181	0.320852	1.93e-53	1.23e-66
cl7	CD34	1.70237	1.04837	1.62384	0.699406	2521	28277	3542	53947	0.711745	0.524163	4.42e-108	4.35e-85
cl7	FAM30A	1.45261	0.89566	1.62183	0.697623	1255	14130	3542	53947	0.35432	0.261924	1.31e-31	4.47e-111
cl7	CRYGD	0.632104	0.389834	1.62147	0.697304	1571	17694	3542	53947	0.443535	0.327989	1.86e-43	0
cl7	MDK	1.9903	1.26376	1.5749	0.655264	2402	25010	3542	53947	0.678148	0.463603	3.29e-137	0
cl7	HMGA2	0.72545	0.464668	1.56122	0.642674	1584	18510	3542	53947	0.447205	0.343115	3.59e-35	2.52e-169
cl7	HEMGN	0.70618	0.456701	1.54626	0.628784	1365	13486	3542	53947	0.385375	0.249986	8.25e-66	1.79e-23
cl7	BIN1	0.711476	0.460517	1.54495	0.62756	1732	17266	3542	53947	0.488989	0.320055	3.23e-90	7.61e-72
cl7	CSF3R	1.03117	0.67441	1.529	0.612588	1971	19916	3542	53947	0.556465	0.369177	6.21e-106	3.04e-86
cl7	PDLIM2	0.40587	0.265856	1.52665	0.610373	1184	11862	3542	53947	0.334274	0.219882	1.91e-51	4.93e-59
cl7	BEX2	0.994641	0.652017	1.52548	0.609267	1951	21959	3542	53947	0.550819	0.407048	2.08e-62	2.59e-65
cl7	BAALC	0.705554	0.465337	1.51622	0.600483	1678	17822	3542	53947	0.473744	0.330361	2.98e-65	3.04e-76
cl7	SELL	2.58664	1.73597	1.49002	0.575334	2784	32019	3542	53947	0.785997	0.593527	3.54e-123	9.32e-106
cl7	TAOK3	2.21916	1.49657	1.48283	0.568354	2810	37476	3542	53947	0.793337	0.694682	1.33e-37	8.54e-72
cl7	RARRES3	0.443809	0.302134	1.46891	0.55475	1208	12581	3542	53947	0.34105	0.23321	1.04e-44	1.08e-166
cl7	FHL3	0.385452	0.263749	1.46143	0.547385	1093	13957	3542	53947	0.308583	0.258717	1.21e-10	2.56e-51
cl7	PRDX1	8.17187	5.63417	1.45041	0.536462	3245	48647	3542	53947	0.916149	0.901755	0.00495326	6.97e-29
cl7	PYGL	0.447757	0.309127	1.44846	0.534517	1258	15240	3542	53947	0.355167	0.282499	1.03e-19	4.2e-32
cl7	MATK	1.00059	0.691901	1.44615	0.532213	2047	27030	3542	53947	0.577922	0.501047	6.82e-19	1.17e-55
cl7	DNMT3A	0.592175	0.41231	1.43624	0.522294	1379	18936	3542	53947	0.389328	0.351011	4.39e-06	4.02e-118
cl7	PCBD1	0.821144	0.573899	1.43082	0.51684	1823	24626	3542	53947	0.514681	0.456485	2.01e-11	4.52e-29
cl8	CD9	8.81437	0.113853	77.4187	6.27461	1942	2939	2767	54722	0.701843	0.0537078	0	4.42e-300
cl8	LINC01013	1.51551	0.0196858	76.985	6.26651	936	514	2767	54722	0.338272	0.00939293	0	4.8e-70
cl8	ARPP21	4.6134	0.0653572	70.5874	6.14134	1550	1940	2767	54722	0.560173	0.0354519	0	0
cl8	NEIL1	2.12525	0.0406335	52.3031	5.70882	931	1545	2767	54722	0.336465	0.0282336	0	8.56e-40
cl8	MME	3.4918	0.0987761	35.3507	5.14367	1190	2034	2767	54722	0.430069	0.0371697	0	1.68e-26
cl8	AKAP12	8.98185	0.261359	34.3659	5.10291	2192	2392	2767	54722	0.792194	0.0437118	0	0
cl8	VPREB3	17.132	0.517632	33.0969	5.04862	2600	3826	2767	54722	0.939646	0.069917	0	1.02e-203
cl8	CD24	7.37176	0.245264	30.0564	4.9096	2022	3094	2767	54722	0.730755	0.0565403	0	1.49e-189
cl8	LCN6	1.74978	0.0600712	29.1285	4.86436	981	1562	2767	54722	0.354536	0.0285443	0	0
cl8	CD79B	20.7723	0.852346	24.3707	4.60708	2681	18426	2767	54722	0.968919	0.33672	0	0
cl8	POU2AF1	1.27407	0.0526045	24.2198	4.59812	938	1545	2767	54722	0.338995	0.0282336	0	1.25e-257
cl8	CMTM8	2.95082	0.144528	20.4169	4.35169	1333	5804	2767	54722	0.481749	0.106063	0	0
cl8	DNTT	19.4922	1.10138	17.6979	4.1455	2294	5217	2767	54722	0.829057	0.0953364	0	0
cl8	VPREB1	14.7112	0.942343	15.6113	3.96452	2550	11112	2767	54722	0.921576	0.203063	0	0
cl8	PPP3CC	1.77479	0.122653	14.4701	3.855	1015	6560	2767	54722	0.366823	0.119879	1.47e-228	2.36e-84
cl8	EBF1	2.18714	0.156909	13.9389	3.80104	1277	3688	2767	54722	0.461511	0.0673952	0	0
cl8	TMEM243	3.9621	0.368168	10.7617	3.42783	1807	16144	2767	54722	0.653054	0.295018	1.12277537777684e-312	5.36e-79
cl8	CD79A	4.5438	0.527466	8.61438	3.10675	1851	8674	2767	54722	0.668956	0.15851	0	6.16e-68
cl8	TSPAN14	1.52765	0.179726	8.49988	3.08744	986	9754	2767	54722	0.356343	0.178246	1.08e-103	0
cl8	LEF1	1.33469	0.157163	8.49245	3.08618	962	7880	2767	54722	0.347669	0.144001	5.2e-148	8.28e-175
cl8	BLNK	1.5015	0.178819	8.39678	3.06984	1004	4932	2767	54722	0.362848	0.0901283	9.90034069039004e-312	4.55e-262
cl8	FHIT	3.17876	0.381201	8.33881	3.05984	1518	16910	2767	54722	0.548609	0.309016	6.57e-142	5.25e-142
cl8	MDM2	1.32991	0.160041	8.30978	3.05481	871	9145	2767	54722	0.314781	0.167117	1.9e-76	0
cl8	GNG7	2.03747	0.25402	8.0209	3.00376	1267	12135	2767	54722	0.457897	0.221757	2.29e-156	9.79e-276
cl8	QRSL1	1.8253	0.234164	7.79496	2.96254	1152	12844	2767	54722	0.416335	0.234714	1.39e-93	6.08e-210
cl8	MLXIP	3.16372	0.421803	7.50047	2.90698	1402	19248	2767	54722	0.506686	0.351742	3.09e-59	0
cl8	TIFA	1.38876	0.190432	7.29268	2.86645	939	10650	2767	54722	0.339357	0.19462	1.05e-67	0
cl8	MZB1	6.69836	0.940438	7.1226	2.8324	2116	18653	2767	54722	0.764727	0.340868	0	2.09e-57
cl8	IGHM	7.87495	1.10594	7.1206	2.832	2153	14324	2767	54722	0.778099	0.261759	0	0
cl8	LAPTM5	21.1899	3.14243	6.74316	2.75342	2703	48487	2767	54722	0.97687	0.88606	1.65e-69	2.55e-28
cl9	HBD	7.17339	0.939475	7.63552	2.93273	1900	8672	2533	54956	0.750099	0.157799	0	4.39e-284
cl9	SPC25	1.17079	0.165651	7.0678	2.82126	2134	7725	2533	54956	0.842479	0.140567	0	0
cl9	HIST1H1A	0.398896	0.0609157	6.54833	2.71113	1126	3401	2533	54956	0.444532	0.0618859	0	0
cl9	MYL4	1.04243	0.163743	6.36625	2.67044	1876	5785	2533	54956	0.740624	0.105266	0	0
cl9	ANK1	0.236766	0.0372512	6.35593	2.6681	776	2225	2533	54956	0.306356	0.0404869	0	0
cl9	KCNH2	0.89908	0.142042	6.32969	2.66213	1668	5862	2533	54956	0.658508	0.106667	0	0
cl9	PBK	0.215569	0.0358726	6.00931	2.5872	876	1709	2533	54956	0.345835	0.0310976	0	0
cl9	KLF1	1.78159	0.296606	6.0066	2.58655	2078	8059	2533	54956	0.820371	0.146645	0	0
cl9	HIST1H4C	33.3977	5.58592	5.97891	2.57988	2529	42242	2533	54956	0.998421	0.768651	1.54e-272	0
cl9	ITGA2B	1.15859	0.194418	5.95929	2.57514	1671	5765	2533	54956	0.659692	0.104902	0	0
cl9	RHAG	0.467414	0.0808127	5.78391	2.53205	925	2671	2533	54956	0.36518	0.0486025	0	0
cl9	CKAP2L	0.656923	0.127395	5.15659	2.36642	1747	6229	2533	54956	0.689696	0.113345	0	0
cl9	CDK1	0.974875	0.193942	5.02664	2.32959	2029	8116	2533	54956	0.801026	0.147682	0	0
cl9	SKA1	0.285599	0.0576044	4.95794	2.30974	1256	3715	2533	54956	0.495855	0.0675995	0	0
cl9	FAM178B	1.9654	0.396845	4.95257	2.30818	1228	5096	2533	54956	0.484801	0.0927287	0	0
cl9	GATA1	1.24788	0.257321	4.84953	2.27784	2200	8784	2533	54956	0.868535	0.159837	0	0
cl9	STXBP6	0.331562	0.0705312	4.70092	2.23294	913	3087	2533	54956	0.360442	0.0561722	0	0
cl9	EXO1	0.21836	0.0465463	4.69125	2.22997	1009	3395	2533	54956	0.398342	0.0617767	0	0
cl9	HJURP	0.44636	0.0958048	4.65906	2.22004	1499	4792	2533	54956	0.591788	0.087197	0	0
cl9	EPOR	0.354059	0.0768767	4.60554	2.20337	1244	4327	2533	54956	0.491117	0.0787357	0	0
cl9	HES6	0.280181	0.0609878	4.59404	2.19976	906	3665	2533	54956	0.357679	0.0666897	0	3.9e-284
cl9	NCAPH	0.43801	0.0957582	4.57413	2.1935	1576	5872	2533	54956	0.622187	0.106849	0	0
cl9	PVT1	0.440935	0.0966031	4.56439	2.19042	1286	5149	2533	54956	0.507698	0.0936931	0	0
cl9	CDCA5	1.02958	0.22653	4.54499	2.18428	2235	10221	2533	54956	0.882353	0.185985	0	0
cl9	CDCA2	0.373672	0.0824583	4.53165	2.18004	1316	4398	2533	54956	0.519542	0.0800277	0	0
cl9	APOC1	1.67441	0.369662	4.52956	2.17937	1292	5572	2533	54956	0.510067	0.10139	0	5.05e-306
cl9	UBE2C	3.81218	0.858764	4.43915	2.15028	2357	13935	2533	54956	0.930517	0.253566	0	0
cl9	TTK	0.320357	0.0723513	4.4278	2.14659	1289	4587	2533	54956	0.508883	0.0834668	0	0
cl9	KIF2C	0.556419	0.127466	4.36522	2.12606	1739	6342	2533	54956	0.686538	0.115401	0	0
cl9	MELK	0.288117	0.0661637	4.35461	2.12254	1231	4311	2533	54956	0.485985	0.0784446	0	0
cl10	E2F2	0.532131	0.0449998	11.8252	3.56379	727	2618	2097	55392	0.346686	0.0472631	0	1.43e-54
cl10	MXD3	1.2067	0.126531	9.53679	3.2535	1247	6443	2097	55392	0.594659	0.116316	0	2.37e-33
cl10	FAM111B	0.979095	0.103057	9.50052	3.24801	907	4729	2097	55392	0.432523	0.0853733	0	0
cl10	CENPA	0.746979	0.0788608	9.47213	3.24369	814	3992	2097	55392	0.388174	0.0720682	0	2.07e-135
cl10	NUSAP1	4.93744	0.531366	9.29196	3.21598	1866	15676	2097	55392	0.889843	0.283001	0	0
cl10	HJURP	0.77784	0.0860151	9.04307	3.17681	943	5348	2097	55392	0.44969	0.0965482	0	0
cl10	TOP2A	4.5453	0.504749	9.00507	3.17074	1745	12272	2097	55392	0.832141	0.221548	0	6.98e-297
cl10	POU2AF1	0.772509	0.0863668	8.9445	3.161	756	1727	2097	55392	0.360515	0.0311778	0	0
cl10	CD24	4.07612	0.456228	8.93439	3.15937	977	4139	2097	55392	0.465904	0.074722	0	0
cl10	RRM2	3.05401	0.346513	8.81355	3.13972	1564	11430	2097	55392	0.745827	0.206347	0	1.27e-35
cl10	ESCO2	0.786346	0.0897749	8.75909	3.13078	942	5499	2097	55392	0.449213	0.0992743	0	1.12e-179
cl10	MKI67	4.753	0.545611	8.71133	3.12289	1892	13484	2097	55392	0.902241	0.243429	0	4.28e-245
cl10	AURKB	2.70285	0.3218	8.39917	3.07025	1693	10525	2097	55392	0.807344	0.190009	0	0
cl10	KIFC1	1.14283	0.139128	8.21422	3.03812	1275	7419	2097	55392	0.608011	0.133936	0	0
cl10	DLGAP5	1.19221	0.145374	8.20097	3.03579	1114	6286	2097	55392	0.531235	0.113482	0	7.94e-37
cl10	GTSE1	1.32069	0.162072	8.14879	3.02659	1295	7470	2097	55392	0.617549	0.134857	0	0
cl10	CDCA3	0.915471	0.115426	7.93124	2.98755	1085	5980	2097	55392	0.517406	0.107958	0	1.5e-146
cl10	HIST1H3G	0.688454	0.0871269	7.90174	2.98217	882	4933	2097	55392	0.420601	0.0890562	0	6.57e-141
cl10	RACGAP1	0.549017	0.0711335	7.71812	2.94825	822	4950	2097	55392	0.391989	0.0893631	1.79e-288	0
cl10	NPY	0.645568	0.0849605	7.59845	2.9257	667	1527	2097	55392	0.318073	0.0275672	0	8.25e-75
cl10	CDC20	2.35966	0.315772	7.47265	2.90162	1287	9828	2097	55392	0.613734	0.177426	0	0
cl10	HMMR	1.85165	0.248888	7.43971	2.89525	1265	8476	2097	55392	0.603243	0.153018	0	1.46e-94
cl10	ASPM	1.8078	0.24695	7.32051	2.87194	1288	9532	2097	55392	0.614211	0.172083	0	1.27e-60
cl10	AP000345.2	0.498855	0.0682991	7.30397	2.86868	671	2035	2097	55392	0.319981	0.0367382	0	1.04e-266
cl10	CDCA8	1.20814	0.166559	7.25354	2.85868	1209	8265	2097	55392	0.576538	0.149209	0	7.72e-118
cl10	FBXO5	0.971628	0.135155	7.18899	2.84579	1059	7851	2097	55392	0.505007	0.141735	4.37742162215344e-321	0
cl10	DEPDC1	0.538423	0.0760883	7.07629	2.82299	698	4714	2097	55392	0.332856	0.0851025	3.32e-211	1.39e-144
cl10	CDCA2	0.549966	0.0780765	7.04394	2.81638	791	4923	2097	55392	0.377206	0.0888757	1.12e-266	0
cl10	HIST1H3B	0.564908	0.0810906	6.96638	2.80041	678	4814	2097	55392	0.323319	0.0869079	3.67e-193	0
cl10	CKAP2L	0.859976	0.123876	6.94225	2.7954	1067	6909	2097	55392	0.508822	0.124729	0	0
cl11	HIST1H4C	33.3189	5.86927	5.67684	2.50509	1969	42802	1973	55516	0.997973	0.770985	3.07e-209	2.32e-97
cl11	KIF23	0.523601	0.107509	4.8703	2.28401	1029	5761	1973	55516	0.521541	0.103772	0	1.1e-217
cl11	HIST1H3G	0.457679	0.0966716	4.73437	2.24317	917	4898	1973	55516	0.464774	0.0882268	0	0
cl11	CDCA3	0.601109	0.128385	4.68208	2.22715	1117	5948	1973	55516	0.566143	0.10714	0	0
cl11	HIST1H1A	0.315044	0.067305	4.68084	2.22677	686	3841	1973	55516	0.347694	0.0691873	1.26e-267	6.81e-144
cl11	NDC80	0.842197	0.180988	4.65333	2.21826	1406	8631	1973	55516	0.71262	0.155469	0	5.53e-83
cl11	RTKN2	0.33285	0.0722574	4.60645	2.20365	826	5201	1973	55516	0.418652	0.0936847	1.47e-300	0
cl11	HJURP	0.454571	0.0990491	4.58935	2.19829	964	5327	1973	55516	0.488596	0.0959543	0	0
cl11	AURKB	1.64719	0.364635	4.51738	2.17549	1689	10529	1973	55516	0.856057	0.189657	0	0
cl11	CKAP2L	0.606566	0.134526	4.50892	2.17278	1153	6823	1973	55516	0.584389	0.122902	0	0
cl11	FOXM1	0.385588	0.0860599	4.48046	2.16365	929	5782	1973	55516	0.470857	0.10415	0	4.28e-88
cl11	KIF15	0.636061	0.142758	4.45552	2.15559	1209	7588	1973	55516	0.612772	0.136681	0	1.11e-81
cl11	MXD3	0.652914	0.148624	4.39305	2.13522	1122	6568	1973	55516	0.568677	0.118308	0	2.47e-267
cl11	KIF2C	0.572698	0.131215	4.36459	2.12585	1152	6929	1973	55516	0.583882	0.124811	0	6.21e-249
cl11	CDCA5	1.02379	0.234836	4.35959	2.12419	1553	10903	1973	55516	0.787126	0.196394	0	1.33e-132
cl11	KIFC1	0.686172	0.157599	4.3539	2.12231	1266	7428	1973	55516	0.641662	0.133799	0	2.24e-210
cl11	TOP2A	2.52415	0.585604	4.31034	2.1078	1696	12321	1973	55516	0.859605	0.221936	0	3.3e-186
cl11	UBE2C	3.78321	0.889586	4.25277	2.0884	1837	14455	1973	55516	0.931069	0.260375	0	3.34e-189
cl11	SKA3	0.55449	0.135968	4.07809	2.02789	1192	8311	1973	55516	0.604156	0.149705	0	8.92e-103
cl11	MELK	0.276927	0.0688003	4.02509	2.00902	728	4814	1973	55516	0.368981	0.0867137	5.59e-246	2.1e-270
cl11	TK1	2.73565	0.68103	4.01693	2.00609	1841	17248	1973	55516	0.933097	0.310685	0	6.73e-151
cl11	CDCA2	0.346115	0.0863752	4.00712	2.00256	770	4944	1973	55516	0.390269	0.0890554	8e-271	1.47e-110
cl11	NUSAP1	2.48676	0.628303	3.95789	1.98473	1794	15748	1973	55516	0.909275	0.283666	0	2.12e-83
cl11	SPC24	0.391327	0.0990233	3.95187	1.98254	919	6128	1973	55516	0.465788	0.110383	0	7.39e-98
cl11	SPC25	0.750916	0.190713	3.93742	1.97725	1318	8541	1973	55516	0.668018	0.153848	0	4.54e-179
cl11	GTSE1	0.729432	0.185672	3.9286	1.97402	1207	7558	1973	55516	0.611759	0.136141	0	0
cl11	CDCA8	0.724831	0.186062	3.89563	1.96186	1230	8244	1973	55516	0.623416	0.148498	0	1.35e-135
cl11	ESCO2	0.407966	0.104778	3.89362	1.96111	870	5571	1973	55516	0.440953	0.100349	1.71957906254905e-315	2.64e-176
cl11	TPX2	1.48433	0.381519	3.89058	1.95998	1588	13577	1973	55516	0.804866	0.24456	0	0
cl11	KIF4A	0.356317	0.0924184	3.85547	1.94691	812	5538	1973	55516	0.411556	0.099755	2.54e-272	1.51e-178
cl12	PRSS2	7.02623	0.27127	25.9012	4.69495	1034	5515	1924	55565	0.537422	0.0992531	0	6.34e-58
cl12	CLNK	0.863343	0.0461928	18.69	4.22419	602	1773	1924	55565	0.31289	0.0319086	0	3.61e-254
cl12	ACY3	2.08641	0.26956	7.74007	2.95235	906	7081	1924	55565	0.470894	0.127436	5.28e-281	0
cl12	KCNK17	0.667198	0.0889259	7.50285	2.90744	591	4662	1924	55565	0.307173	0.0839017	7.49e-165	1.46e-09
cl12	SLC2A5	0.644175	0.101175	6.36695	2.6706	594	5019	1924	55565	0.308732	0.0903266	7.66e-153	1.39e-13
cl12	FAM30A	4.17662	0.817555	5.10867	2.35295	1032	14353	1924	55565	0.536383	0.25831	4.23e-142	2.38e-64
cl12	TRBC2	1.25438	0.254556	4.92773	2.30092	1064	9485	1924	55565	0.553015	0.170701	1.54e-300	8.53e-132
cl12	HOPX	6.33186	1.42297	4.44975	2.15372	1793	23615	1924	55565	0.931913	0.424998	0	1.71e-66
cl12	HEMGN	1.82073	0.425373	4.28032	2.09772	1082	13769	1924	55565	0.56237	0.2478	6.85e-182	2.3e-19
cl12	NKG7	1.56655	0.380132	4.12108	2.04302	1054	13679	1924	55565	0.547817	0.24618	1.81e-168	2.24e-16
cl12	CYTH4	0.902788	0.223786	4.03416	2.01227	814	8011	1924	55565	0.423077	0.144173	3.92e-184	4.97e-47
cl12	HOXA9	1.22366	0.329971	3.70839	1.89079	898	15563	1924	55565	0.466736	0.280086	4.26e-65	3e-58
cl12	JAML	1.16179	0.343768	3.37957	1.75684	865	9987	1924	55565	0.449584	0.179735	2.38e-156	7.14e-142
cl12	MZB1	3.78311	1.12874	3.35163	1.74486	1638	19131	1924	55565	0.851351	0.344299	0	1.77e-31
cl12	IGHM	4.44415	1.32743	3.34794	1.74327	1277	15200	1924	55565	0.663721	0.273554	7.51e-267	2.24e-87
cl12	JCHAIN	3.65976	1.11057	3.29537	1.72044	877	6788	1924	55565	0.455821	0.122163	2.7e-272	1.12e-14
cl12	SPINK2	12.0318	3.83048	3.14106	1.65125	1883	35291	1924	55565	0.97869	0.63513	1.67e-297	0
cl12	QPRT	1.14521	0.369447	3.09981	1.63218	929	17754	1924	55565	0.482848	0.319518	2.95e-48	2.1e-75
cl12	CD52	6.41078	2.12174	3.02147	1.59525	1807	30775	1924	55565	0.939189	0.553856	8.8e-307	1.26e-16
cl12	RASAL3	0.576628	0.198251	2.90858	1.54032	609	10496	1924	55565	0.316528	0.188896	3.72e-39	1.47e-46
cl12	CD34	2.95798	1.02393	2.88884	1.53049	1562	29236	1924	55565	0.81185	0.526159	2.29e-146	6.21e-92
cl12	HCST	3.30479	1.15443	2.86271	1.51738	1590	28561	1924	55565	0.826403	0.514011	3.96e-175	3.62e-82
cl12	SPNS3	1.32238	0.466437	2.83507	1.50338	1094	16213	1924	55565	0.568607	0.291784	2.46e-135	7.71e-135
cl12	EVL	1.95307	0.733835	2.66146	1.41222	1350	25975	1924	55565	0.701663	0.467471	1.32e-92	1.1e-171
cl12	LST1	4.80331	1.81173	2.65123	1.40666	1719	37530	1924	55565	0.893451	0.675425	1.46e-108	2.43e-69
cl12	PRAM1	0.881604	0.333185	2.64599	1.40381	910	14727	1924	55565	0.472973	0.265041	1.95e-81	4.4e-49
cl12	LSP1	4.36521	1.67428	2.60722	1.38251	1682	33198	1924	55565	0.87422	0.597462	2.82e-153	3.68e-76
cl12	CYTIP	0.669397	0.257534	2.59926	1.3781	635	11596	1924	55565	0.330042	0.208693	6.44e-34	1.7e-30
cl12	ARHGAP25	0.566258	0.219946	2.57453	1.36431	622	10552	1924	55565	0.323285	0.189904	2.52e-42	3.17e-157
cl12	LPIN1	0.800056	0.312419	2.56084	1.35662	784	13712	1924	55565	0.407484	0.246774	6.39e-52	3.09e-58
cl13	PIMREG	0.614429	0.050516	12.1631	3.60443	912	2530	1902	55587	0.479495	0.0455142	0	3.83e-82
cl13	CDC20	3.08666	0.298066	10.3556	3.37234	1667	9448	1902	55587	0.876446	0.169968	0	1.6e-188
cl13	PLK1	1.57868	0.155299	10.1654	3.3456	1241	5712	1902	55587	0.652471	0.102758	0	1.28e-82
cl13	CCNB1	3.08884	0.321903	9.59556	3.26237	1537	12707	1902	55587	0.808097	0.228597	0	1.36e-70
cl13	HMMR	2.24373	0.241095	9.30639	3.21822	1512	8229	1902	55587	0.794953	0.148038	0	1.8e-111
cl13	CENPA	0.710986	0.0824361	8.6247	3.10847	943	3863	1902	55587	0.495794	0.0694947	0	1.16e-181
cl13	DLGAP5	1.1507	0.150467	7.64752	2.93499	1305	6095	1902	55587	0.68612	0.109648	0	8.75e-252
cl13	PSRC1	0.37378	0.0490211	7.62489	2.93072	656	2592	1902	55587	0.3449	0.0466296	0	9.2e-136
cl13	CCNB2	3.04599	0.412868	7.37763	2.88316	1700	15235	1902	55587	0.893796	0.274075	0	0
cl13	KIF20A	0.281101	0.0397922	7.06423	2.82053	582	2494	1902	55587	0.305994	0.0448666	5.46e-284	1.2e-188
cl13	NEK2	0.411259	0.0594288	6.92019	2.79081	768	3887	1902	55587	0.403785	0.0699264	0	6.56e-137
cl13	DEPDC1	0.53503	0.0778263	6.87468	2.78129	791	4621	1902	55587	0.415878	0.0831309	8.50247451241118e-319	2.27e-135
cl13	TROAP	0.820744	0.122346	6.7084	2.74597	1175	6408	1902	55587	0.617771	0.115279	0	2.12e-113
cl13	UBE2C	5.54892	0.832865	6.66245	2.73605	1448	14844	1902	55587	0.761304	0.267041	0	1.88e-105
cl13	CENPF	6.53277	1.00348	6.51012	2.70268	1836	20160	1902	55587	0.9653	0.362675	0	0
cl13	AURKA	0.892842	0.139759	6.38844	2.67546	889	7072	1902	55587	0.467403	0.127224	1.45e-273	8.68e-147
cl13	CDKN3	1.52669	0.240238	6.35491	2.66787	1438	10545	1902	55587	0.756046	0.189703	0	0
cl13	BUB1	0.722883	0.113852	6.3493	2.6666	1067	6655	1902	55587	0.560988	0.119722	0	5.45e-85
cl13	KIF4A	0.535319	0.0866307	6.17933	2.62745	988	5362	1902	55587	0.519453	0.0964614	0	0
cl13	CENPE	1.379	0.224331	6.14715	2.61992	1277	8666	1902	55587	0.671399	0.1559	0	9.19e-151
cl13	ASPM	1.54133	0.261543	5.8932	2.55905	1205	9615	1902	55587	0.633544	0.172972	0	1.05e-114
cl13	CDC25B	0.482417	0.0824017	5.85446	2.54953	918	4839	1902	55587	0.48265	0.0870527	0	0
cl13	BIRC5	3.21189	0.550442	5.8351	2.54476	1760	15156	1902	55587	0.925342	0.272654	0	1.45e-142
cl13	CCNA2	1.49277	0.258225	5.78088	2.53129	1377	10375	1902	55587	0.723975	0.186644	0	1.81e-180
cl13	PTTG1	5.90055	1.02968	5.73047	2.51865	1815	27104	1902	55587	0.954259	0.487596	0	0
cl13	TPX2	2.00531	0.365101	5.49247	2.45745	1544	13621	1902	55587	0.811777	0.245039	0	2.08e-166
cl13	GTSE1	0.972212	0.17806	5.46004	2.44891	1126	7639	1902	55587	0.592008	0.137424	0	1.04e-191
cl13	KNSTRN	0.703318	0.129806	5.41822	2.43782	994	7657	1902	55587	0.522608	0.137748	0	9.46e-108
cl13	NUF2	1.04984	0.196666	5.33818	2.41635	1152	9234	1902	55587	0.605678	0.166118	0	0
cl13	KIF14	0.401825	0.0788798	5.09414	2.34884	727	4916	1902	55587	0.382229	0.0884379	8.53e-252	7.49e-94
cl14	CST7	0.856064	0.165062	5.18633	2.37471	558	4387	1793	55696	0.31121	0.0787669	1.65e-170	1.4e-153
cl14	CEBPD	1.24493	0.241556	5.15379	2.36563	973	6645	1793	55696	0.542666	0.119308	0	5.26e-101
cl14	HIST1H1A	0.340933	0.0672722	5.06796	2.34141	706	3821	1793	55696	0.393753	0.0686046	3.58503523623465e-316	8.46e-110
cl14	KCNE5	0.844653	0.172501	4.89651	2.29175	935	5729	1793	55696	0.521472	0.102862	0	8.18e-77
cl14	RNASE2	1.93409	0.425222	4.54841	2.18536	1228	7495	1793	55696	0.684886	0.13457	0	7.75e-129
cl14	LYZ	20.9682	4.68033	4.48007	2.16352	1530	23268	1793	55696	0.853318	0.417768	7.67760135016195e-310	1.07e-290
cl14	HIST1H3B	0.395641	0.0891806	4.4364	2.14939	767	4725	1793	55696	0.427775	0.0848355	2.59006621336396e-314	4.42e-238
cl14	MPO	31.1711	7.18323	4.33942	2.1175	1711	21322	1793	55696	0.954267	0.382828	0	3.37e-213
cl14	SAMHD1	0.998736	0.237113	4.21206	2.07453	594	5129	1793	55696	0.331288	0.0920892	3.23e-165	0
cl14	CSTA	0.859776	0.207433	4.14484	2.05132	775	4527	1793	55696	0.432236	0.0812805	0	0
cl14	HIST1H2AL	0.259139	0.063179	4.10165	2.03621	580	3917	1793	55696	0.32348	0.0703282	9.91e-208	7.86e-302
cl14	ELANE	8.53007	2.08116	4.09871	2.03517	573	4771	1793	55696	0.319576	0.0856615	4.2e-165	0
cl14	ANLN	0.206611	0.0511348	4.04051	2.01454	609	3619	1793	55696	0.339654	0.0649777	2.04e-246	2.87e-109
cl14	FOXM1	0.342288	0.0884218	3.87108	1.95274	845	5866	1793	55696	0.471277	0.105322	5.88432184196925e-319	3.96e-108
cl14	SERPINB8	0.40008	0.103493	3.86578	1.95076	730	5307	1793	55696	0.407139	0.0952851	2.41e-254	9.87e-95
cl14	CEBPA	0.783472	0.205338	3.81553	1.93188	1160	9257	1793	55696	0.64696	0.166206	0	4.82e-73
cl14	CITED4	0.556147	0.146143	3.8055	1.92809	803	6175	1793	55696	0.447853	0.11087	9.07e-271	6.99e-115
cl14	S100A10	1.69325	0.452144	3.74493	1.90494	760	11212	1793	55696	0.423871	0.201307	1.28e-97	2.03e-102
cl14	RNASE3	0.350114	0.0958193	3.6539	1.86944	584	3112	1793	55696	0.325711	0.0558748	1.08e-256	8.81e-143
cl14	HIST1H4C	22.744	6.29841	3.61107	1.85243	1746	43025	1793	55696	0.973787	0.772497	2.42e-130	8.01e-121
cl14	HIST1H1B	1.51735	0.429765	3.53065	1.81993	1310	14554	1793	55696	0.730619	0.261311	0	0
cl14	AZU1	10.4907	2.97913	3.52141	1.81615	1125	10385	1793	55696	0.62744	0.186459	0	3e-164
cl14	CFD	2.38485	0.69534	3.42976	1.77811	1105	11131	1793	55696	0.616286	0.199853	3.14949985661086e-310	2.5e-124
cl14	HIST1H3G	0.341658	0.101573	3.36366	1.75003	750	5065	1793	55696	0.418293	0.0909401	6.22e-282	5.61e-110
cl14	KIF11	0.445596	0.133048	3.34913	1.74379	904	7237	1793	55696	0.504183	0.129938	6.92e-303	9.77e-124
cl14	CDCA3	0.44959	0.134791	3.33547	1.73789	900	6165	1793	55696	0.501952	0.11069	0	0
cl14	ANXA2	1.20527	0.366147	3.29176	1.71886	839	9728	1793	55696	0.467931	0.174662	2.37e-172	0
cl14	CTSG	2.98554	0.915616	3.26069	1.70518	1165	8120	1793	55696	0.649749	0.145791	0	7.37e-121
cl14	PRTN3	18.4197	5.69197	3.23609	1.69425	1036	11061	1793	55696	0.577803	0.198596	2.45e-261	0
cl14	CSF1R	0.3485	0.109204	3.19127	1.67413	682	5016	1793	55696	0.380368	0.0900603	1.64e-231	9.17e-110
cl15	PTX3	2.55214	0.306281	8.33267	3.05878	514	8318	1579	55910	0.325522	0.148775	5.81e-67	1.32e-105
cl15	AC020916.1	5.0091	0.638012	7.85111	2.9729	844	16368	1579	55910	0.534516	0.292756	1.78e-86	0
cl15	HSPA5	82.1738	12.4827	6.58303	2.71875	1554	51513	1579	55910	0.984167	0.921356	4.61e-28	4.31e-119
cl15	ANKRD28	12.7874	2.41704	5.29053	2.40341	1365	38735	1579	55910	0.864471	0.69281	1.03e-55	2.2e-88
cl15	CXCL8	20.4996	3.91458	5.23672	2.38866	866	16791	1579	55910	0.548448	0.300322	2.91e-90	1.27e-161
cl15	CD83	2.33979	0.467038	5.00985	2.32477	518	14598	1579	55910	0.328056	0.261098	6.3e-09	1.35e-31
cl15	MEG3	6.9585	1.40068	4.96796	2.31265	983	24232	1579	55910	0.622546	0.433411	4.88e-50	1.27e-105
cl15	LMNA	4.66551	0.974526	4.78746	2.25926	763	18417	1579	55910	0.483217	0.329404	1.51e-35	0
cl15	IDS	5.11519	1.21155	4.22204	2.07794	936	30468	1579	55910	0.59278	0.544947	0.00016379	4.91e-141
cl15	MT-ND2	100.001	24.6636	4.0546	2.01956	1573	55035	1579	55910	0.9962	0.98435	1.59e-05	5.96e-64
cl15	MYADM	9.10644	2.27289	4.00655	2.00236	1148	38179	1579	55910	0.727042	0.682865	0.00018731	1.25e-41
cl15	MT-CO1	235.021	62.5737	3.75591	1.90916	1578	55586	1579	55910	0.999367	0.994205	0.00193255	2.4e-194
cl15	DLK1	3.22255	0.873747	3.6882	1.88292	639	18433	1579	55910	0.404687	0.329691	8.43e-10	1.66e-208
cl15	CD69	6.93699	1.90942	3.63304	1.86118	873	28408	1579	55910	0.552882	0.508102	0.00046802	8.35e-177
cl15	MT-CO3	232.595	68.2812	3.40643	1.76826	1578	55676	1579	55910	0.999367	0.995815	0.0246216	0
cl15	MT-ND3	76.4464	22.6945	3.36849	1.7521	1565	54941	1579	55910	0.991134	0.982669	0.00761868	0
cl15	MT-ND4	140.679	43.1071	3.26347	1.70641	1575	55470	1579	55910	0.997467	0.99213	0.0122483	0
cl15	MT-ND1	75.5692	24.3001	3.10984	1.63684	1573	54996	1579	55910	0.9962	0.983652	6.03e-06	0
cl15	MT-CYB	107.405	36.6205	2.93292	1.55234	1576	55295	1579	55910	0.9981	0.989	5.86e-05	0
cl15	MT-CO2	132.801	46.6533	2.84655	1.50921	1575	55498	1579	55910	0.997467	0.992631	0.0223418	0
cl15	C1QTNF4	12.3597	4.37987	2.82194	1.49669	1197	37387	1579	55910	0.758075	0.6687	2.38e-14	0
cl15	MT-ND5	30.9543	12.3503	2.50635	1.32559	1542	54082	1579	55910	0.976567	0.967305	0.0432366	0
cl15	SPINK2	9.8397	3.943	2.49549	1.31932	1084	36090	1579	55910	0.68651	0.645502	0.00076531	0
cl15	MT-ATP6	85.3481	34.357	2.48416	1.31276	1571	55203	1579	55910	0.994934	0.987355	0.00526441	0
cl16	IGSF6	0.882054	0.0389594	22.6404	4.50083	761	1617	1507	55982	0.504977	0.0288843	0	1.07e-114
cl16	SAMHD1	3.4553	0.174875	19.7586	4.30441	1135	4588	1507	55982	0.753152	0.0819549	0	2.93e-277
cl16	CTSH	0.429296	0.0336477	12.7586	3.6734	484	2183	1507	55982	0.321168	0.0389947	7.28e-274	7.94e-174
cl16	GPR183	1.53947	0.141622	10.8703	3.44232	955	3641	1507	55982	0.633709	0.0650388	0	9.92e-50
cl16	KCNE5	1.62729	0.154867	10.5077	3.39337	1077	5587	1507	55982	0.714665	0.0997999	0	3.9e-32
cl16	LYZ	41.1881	4.21923	9.76199	3.28717	1310	23488	1507	55982	0.869277	0.419563	7.77e-282	2.93e-193
cl16	KCTD12	0.345296	0.0382747	9.02154	3.17337	490	1904	1507	55982	0.325149	0.0340109	1.26e-303	1.66e-50
cl16	MNDA	0.874612	0.104949	8.33369	3.05896	527	2829	1507	55982	0.349701	0.0505341	1.06e-268	5.79e-65
cl16	LGALS1	14.7257	1.83672	8.01736	3.00313	1468	23172	1507	55982	0.974121	0.413919	0	6.84e-56
cl16	S100A10	3.29412	0.41539	7.93017	2.98735	864	11108	1507	55982	0.573324	0.198421	7.09e-217	2.49e-120
cl16	MPEG1	0.371869	0.0479147	7.76106	2.95625	516	1509	1507	55982	0.342402	0.0269551	0	1.55e-61
cl16	CSF1R	0.76578	0.0991939	7.72003	2.94861	854	4844	1507	55982	0.566689	0.0865278	0	2.09e-69
cl16	ANXA2	2.53715	0.334581	7.58307	2.92278	1043	9524	1507	55982	0.692104	0.170126	0	0
cl16	CSTA	1.42296	0.195605	7.27463	2.86287	780	4522	1507	55982	0.517585	0.080776	0	2.79e-159
cl16	LILRB4	0.447278	0.0629751	7.10246	2.82832	591	1881	1507	55982	0.39217	0.0336001	0	3.99e-75
cl16	CEBPD	1.57029	0.237924	6.59996	2.72246	936	6682	1507	55982	0.621102	0.11936	0	5.6e-139
cl16	SEMA4A	0.284898	0.0448665	6.34992	2.66674	476	2646	1507	55982	0.315859	0.0472652	1.5e-233	6.62e-148
cl16	LY86	1.14124	0.179784	6.34786	2.66627	994	6120	1507	55982	0.659589	0.109321	0	1.73e-59
cl16	IRF8	3.29316	0.550603	5.98101	2.58039	1293	9990	1507	55982	0.857996	0.17845	0	0
cl16	CTSZ	1.40291	0.235373	5.96036	2.5754	966	11321	1507	55982	0.641009	0.202226	1.36e-288	0
cl16	IL6R	0.607743	0.103141	5.89233	2.55884	765	5625	1507	55982	0.507631	0.100479	0	9.69e-125
cl16	CITED4	0.799651	0.141682	5.64397	2.49671	751	6227	1507	55982	0.498341	0.111232	5.22e-291	1.21e-270
cl16	CFP	0.64046	0.116954	5.47617	2.45317	632	6107	1507	55982	0.419376	0.109089	6.7e-201	2.18e-160
cl16	CST3	9.35375	1.71892	5.44165	2.44405	1408	33372	1507	55982	0.934307	0.59612	1.62e-194	0
cl16	ITGB7	0.511698	0.095846	5.33875	2.4165	605	3470	1507	55982	0.40146	0.0619842	6.53e-301	9.77e-75
cl16	UNC93B1	0.379733	0.0724179	5.24363	2.39057	593	4157	1507	55982	0.393497	0.074256	1.31e-251	0
cl16	RNASE6	1.13917	0.217973	5.2262	2.38576	1031	7149	1507	55982	0.684141	0.127702	0	9.57e-127
cl16	RAB31	0.367309	0.07033	5.22265	2.38478	552	3734	1507	55982	0.366291	0.0667	4.05e-238	0
cl16	SERPINB8	0.521459	0.10174	5.12539	2.35766	734	5303	1507	55982	0.48706	0.0947269	1.17138518038147e-318	3.47e-162
cl16	CYBB	0.604467	0.119789	5.04612	2.33517	654	3564	1507	55982	0.433975	0.0636633	0	5.05e-69
cl17	CLC	83.6432	0.183665	455.413	8.83103	970	3694	1430	56059	0.678322	0.0658949	0	2.73e-28
cl17	EPX	2.33618	0.0219091	106.63	6.73647	741	455	1430	56059	0.518182	0.00811645	0	8.09e-38
cl17	IL5RA	2.25929	0.0342659	65.9341	6.04295	972	1172	1430	56059	0.67972	0.0209065	0	2.6e-27
cl17	GRAP2	0.767048	0.0142142	53.9633	5.75391	529	645	1430	56059	0.36993	0.0115057	0	2.42e-121
cl17	HDC	4.64118	0.115347	40.2366	5.33044	1108	3152	1430	56059	0.774825	0.0562265	0	3.69e-24
cl17	PRG2	1.23746	0.0366995	33.7188	5.07548	656	1059	1430	56059	0.458741	0.0188908	0	4.34e-27
cl17	IL1RL1	0.706646	0.0213445	33.1067	5.04905	482	1299	1430	56059	0.337063	0.023172	0	0
cl17	BACE2	0.772408	0.0289505	26.6803	4.7377	674	1828	1430	56059	0.471329	0.0326085	0	2.81e-54
cl17	ALOX5	0.600889	0.0248983	24.1337	4.59298	482	637	1430	56059	0.337063	0.011363	0	1.25e-26
cl17	SLC18A2	1.53881	0.0673955	22.8326	4.51302	675	4111	1430	56059	0.472028	0.0733334	0	3.96e-79
cl17	ALOX5AP	4.65753	0.212069	21.9623	4.45696	1156	5458	1430	56059	0.808392	0.0973617	0	2.6e-121
cl17	TRDC	0.993632	0.0479662	20.7153	4.37262	714	1978	1430	56059	0.499301	0.0352843	0	1.08e-226
cl17	MS4A3	13.5496	0.697146	19.4358	4.28064	1252	9970	1430	56059	0.875524	0.177848	0	4.09e-302
cl17	EXD3	1.52225	0.0931527	16.3414	4.03046	871	5678	1430	56059	0.609091	0.101286	0	3.1e-56
cl17	LMO4	10.7364	0.691131	15.5345	3.9574	1316	21961	1430	56059	0.92028	0.391748	0	3.28e-163
cl17	SLC45A3	1.28049	0.0845608	15.1428	3.92056	886	4520	1430	56059	0.61958	0.0806293	0	3.31e-93
cl17	HPGD	2.28509	0.16158	14.1422	3.82193	614	7885	1430	56059	0.429371	0.140655	1.61e-149	1.86e-131
cl17	CPA3	2.95971	0.250937	11.7946	3.56006	1108	10309	1430	56059	0.774825	0.183896	0	1.09e-144
cl17	RHEX	2.63758	0.241567	10.9186	3.44872	1018	7991	1430	56059	0.711888	0.142546	0	7.42e-40
cl17	ANXA1	21.8512	2.10394	10.3858	3.37654	1312	22209	1430	56059	0.917483	0.396172	0	3.12e-148
cl17	CCL3	8.01753	0.836527	9.5843	3.26067	502	7687	1430	56059	0.351049	0.137123	2.26e-89	3.74e-62
cl17	AL157895.1	1.91245	0.209958	9.10871	3.18725	772	6672	1430	56059	0.53986	0.119017	6.12529780463724e-311	1.19e-136
cl17	PLIN2	6.00102	0.70715	8.4862	3.08512	1228	23179	1430	56059	0.858741	0.413475	1.24e-260	6.63e-67
cl17	MEIS2	0.614556	0.0803888	7.6448	2.93448	500	3666	1430	56059	0.34965	0.0653954	5.39e-210	2.9e-38
cl17	HPGDS	4.54736	0.606692	7.49534	2.90599	1202	18080	1430	56059	0.840559	0.322517	0	8.97e-39
cl17	ANGPT2	0.641979	0.0953356	6.73388	2.75144	549	4881	1430	56059	0.383916	0.087069	3.12e-197	1.25e-36
cl17	CXCL8	24.0842	3.86723	6.22777	2.63871	929	16728	1430	56059	0.64965	0.2984	1.69e-160	0
cl17	CSF2RB	1.03913	0.170008	6.11223	2.6117	809	8293	1430	56059	0.565734	0.147933	2.52e-281	0
cl17	NLK	0.606452	0.0999603	6.06693	2.60097	630	6452	1430	56059	0.440559	0.115093	2.25e-202	5.65e-87
cl17	CXCL3	3.67595	0.676814	5.43126	2.44129	647	11789	1430	56059	0.452448	0.210296	4.91e-90	1.26e-94
cl18	LILRA4	2.12877	0.0107236	198.513	7.63309	580	359	1363	56126	0.425532	0.00639632	0	8.05e-14
cl18	SMPD3	1.13386	0.0123914	91.5037	6.51576	429	440	1363	56126	0.314747	0.0078395	0	9.47e-63
cl18	TGFBI	1.73202	0.0247585	69.9567	6.12839	566	963	1363	56126	0.41526	0.0171578	0	2.74e-53
cl18	SPIB	2.84686	0.0486331	58.5375	5.87129	891	1471	1363	56126	0.653705	0.0262089	0	4.6e-70
cl18	SCT	1.92668	0.0369464	52.1481	5.70454	576	1333	1363	56126	0.422597	0.0237501	0	1.7e-23
cl18	IGLC2	5.60927	0.119315	47.0122	5.55496	564	984	1363	56126	0.413793	0.017532	0	1.85e-22
cl18	MPEG1	1.21268	0.0283271	42.8099	5.41987	587	1438	1363	56126	0.430668	0.0256209	0	6.48e-20
cl18	LILRB4	1.45541	0.0394789	36.8656	5.2042	656	1816	1363	56126	0.481291	0.0323558	0	4.01e-184
cl18	IGKC	7.63165	0.223697	34.1161	5.09238	1120	4880	1363	56126	0.821717	0.0869472	0	1.74e-48
cl18	IRF7	5.17078	0.178955	28.8943	4.85271	942	7431	1363	56126	0.691123	0.132399	0	9.03e-153
cl18	UGCG	2.67875	0.095684	27.9958	4.80714	736	4310	1363	56126	0.539985	0.0767915	0	2.01e-43
cl18	SHD	0.737344	0.027704	26.6151	4.73417	489	1619	1363	56126	0.358767	0.0288458	0	2.07e-35
cl18	SERPINF1	1.33934	0.0518686	25.8217	4.69051	413	2385	1363	56126	0.303008	0.0424937	2.12e-212	3.58e-10
cl18	NCF1	2.08693	0.0877089	23.7939	4.57252	775	3412	1363	56126	0.568599	0.0607918	0	0
cl18	AL096865.1	0.917698	0.0393971	23.2935	4.54186	530	1987	1363	56126	0.388848	0.0354025	0	9.37e-95
cl18	CYBB	1.87958	0.0900664	20.8688	4.38328	839	3379	1363	56126	0.615554	0.0602038	0	2.27e-137
cl18	CD68	1.36889	0.0679394	20.1487	4.33262	524	3931	1363	56126	0.384446	0.0700388	3.96e-229	5.81e-12
cl18	IRF8	8.55096	0.429956	19.888	4.31383	1203	10080	1363	56126	0.882612	0.179596	0	1.46e-109
cl18	RNASE6	3.30401	0.167765	19.6943	4.29971	1015	7165	1363	56126	0.744681	0.127659	0	3.04e-59
cl18	IL3RA	3.79401	0.194316	19.525	4.28725	1036	7926	1363	56126	0.760088	0.141218	0	2.62e-35
cl18	JCHAIN	15.8194	0.840762	18.8155	4.23385	1220	6445	1363	56126	0.895084	0.114831	0	2.54e-40
cl18	SEL1L3	0.698635	0.0372055	18.7777	4.23095	480	2232	1363	56126	0.352164	0.0397677	4.33e-289	5.8e-22
cl18	GPR183	2.23285	0.12837	17.3939	4.12051	688	3908	1363	56126	0.504769	0.069629	0	2.86e-19
cl18	TNNI2	1.5619	0.092315	16.9192	4.08059	699	4370	1363	56126	0.512839	0.0778605	0	1.02e-37
cl18	CCDC50	4.71325	0.299264	15.7495	3.97723	1126	13743	1363	56126	0.826119	0.24486	0	0
cl18	CIB2	0.868901	0.0589894	14.7298	3.88066	537	3822	1363	56126	0.393984	0.0680968	5.78e-246	8.03e-21
cl18	LGMN	1.62985	0.115134	14.1561	3.82335	764	3282	1363	56126	0.560528	0.0584756	0	6e-71
cl18	ITGB7	1.13965	0.0816634	13.9554	3.80276	620	3455	1363	56126	0.454879	0.0615579	0	9.79e-69
cl18	FAM129C	2.0038	0.144192	13.8967	3.79668	844	3965	1363	56126	0.619222	0.0706446	0	2.46e-71
cl18	COBLL1	0.841531	0.0625654	13.4504	3.74958	491	2936	1363	56126	0.360235	0.0523109	4.43e-252	5.58e-60
cl19	TCIM	8.24834	0.00298598	2762.36	11.4317	530	143	856	56633	0.619159	0.00252503	0	1.8e-67
cl19	OIT3	17.5536	0.00765188	2294.03	11.1637	615	237	856	56633	0.718458	0.00418484	0	0
cl19	GPR182	3.19615	0.00155728	2052.39	11.0031	458	60	856	56633	0.535047	0.00105945	0	0
cl19	LYVE1	8.41283	0.00452891	1857.59	10.8592	593	149	856	56633	0.692757	0.00263097	0	8.02e-75
cl19	MMRN2	1.91217	0.00110897	1724.27	10.7518	370	57	856	56633	0.432243	0.00100648	0	0
cl19	FCN3	25.4206	0.0147446	1724.06	10.7516	629	418	856	56633	0.734813	0.00738086	0	0
cl19	PCAT19	2.15779	0.00125999	1712.54	10.7419	393	57	856	56633	0.459112	0.00100648	0	1.04e-197
cl19	KDR	5.04312	0.00321856	1566.89	10.6137	567	122	856	56633	0.662383	0.00215422	0	7.14e-198
cl19	APLNR	2.56414	0.00165272	1551.47	10.5994	429	86	856	56633	0.501168	0.00151855	0	0
cl19	NTS	10.6025	0.00709884	1493.55	10.5445	454	244	856	56633	0.530374	0.00430844	0	1.51e-244
cl19	STAB2	5.18875	0.0036715	1413.25	10.4648	563	116	856	56633	0.65771	0.00204828	0	0
cl19	COL4A2	1.64103	0.00143441	1144.04	10.1599	328	55	856	56633	0.383178	0.00097117	0	2.68e-216
cl19	RBP1	3.51892	0.00309047	1138.63	10.1531	461	146	856	56633	0.538551	0.002578	0	2.75e-305
cl19	CDH5	3.47951	0.00305907	1137.44	10.1516	511	175	856	56633	0.596963	0.00309007	0	0
cl19	CLEC4M	2.99112	0.00266265	1123.36	10.1336	339	87	856	56633	0.396028	0.00153621	0	0
cl19	TM4SF18	2.11836	0.001972	1074.22	10.0691	362	85	856	56633	0.422897	0.00150089	0	6.77e-264
cl19	CD14	5.90306	0.00550616	1072.08	10.0662	492	178	856	56633	0.574766	0.00314304	0	0
cl19	COL4A1	1.95754	0.00184736	1059.64	10.0494	364	78	856	56633	0.425234	0.00137729	0	0
cl19	FGF23	5.58423	0.00542458	1029.43	10.0076	365	151	856	56633	0.426402	0.00266629	0	1.82e-147
cl19	NR2F2	1.59949	0.00160048	999.383	9.96489	309	71	856	56633	0.360981	0.00125369	0	9.22e-65
cl19	ECSCR	1.93525	0.00213074	908.253	9.82695	373	119	856	56633	0.435748	0.00210125	0	2.34e-76
cl19	ANGPTL4	1.60487	0.001908	841.124	9.71618	259	68	856	56633	0.30257	0.00120071	0	0
cl19	FEZ1	3.62575	0.00447327	810.537	9.66273	465	222	856	56633	0.543224	0.00391998	0	4.82e-08
cl19	CLDN5	14.1815	0.0186362	760.964	9.57169	651	777	856	56633	0.760514	0.0137199	0	3.93e-38
cl19	ECM1	5.54011	0.0077939	710.827	9.47336	497	504	856	56633	0.580607	0.0088994	0	0
cl19	DNASE1L3	20.2879	0.0287254	706.271	9.46408	627	771	856	56633	0.732477	0.013614	0	1.15e-32
cl19	PLPP3	5.88681	0.00970557	606.539	9.24446	576	493	856	56633	0.672897	0.00870517	0	7.57e-71
cl19	IGFBP4	8.78681	0.0145535	603.758	9.23783	626	835	856	56633	0.731308	0.014744	0	0
cl19	S100A16	7.50016	0.0132263	567.063	9.14737	602	646	856	56633	0.703271	0.0114068	0	1.39e-128
cl19	WWTR1	1.27699	0.00247277	516.42	9.0124	285	113	856	56633	0.332944	0.0019953	0	3.03e-126
cl20	SPIB	3.65511	0.0915449	39.927	5.31929	325	2037	378	57111	0.859788	0.0356674	0	3.67e-26
cl20	IGLC2	6.77695	0.206273	32.8543	5.03801	193	1355	378	57111	0.510582	0.0237257	1.54e-198	4.59e-43
cl20	CLEC4C	0.518759	0.0166311	31.1922	4.96311	117	350	378	57111	0.309524	0.00612842	1.28e-152	1.91e-187
cl20	SMPD3	0.957814	0.0328985	29.1142	4.86365	163	706	378	57111	0.431217	0.0123619	9.79e-195	1.39e-202
cl20	SCT	1.89633	0.0697398	27.1915	4.76509	218	1691	378	57111	0.57672	0.029609	3.97e-220	6.7e-186
cl20	TGFBI	1.50534	0.0557043	27.0238	4.75616	227	1302	378	57111	0.600529	0.0227977	3.32e-258	6.85e-22
cl20	IGKC	8.01699	0.348912	22.9771	4.52212	356	5644	378	57111	0.941799	0.0988251	6.50882081831258e-320	1.68e-76
cl20	LILRB4	1.44619	0.0639608	22.6105	4.49892	243	2229	378	57111	0.642857	0.0390293	1.3e-234	1.13e-88
cl20	GAS6	0.517499	0.0261117	19.8187	4.30879	126	1178	378	57111	0.333333	0.0206265	1.09e-109	1.02e-25
cl20	SHD	0.783376	0.0396386	19.763	4.30473	196	1912	378	57111	0.518519	0.0334787	1.98e-176	5.76e-66
cl20	MPEG1	0.966482	0.0503833	19.1826	4.26173	215	1810	378	57111	0.568783	0.0316927	1.62e-209	1.21e-43
cl20	UGCG	2.68442	0.140197	19.1475	4.25909	270	4776	378	57111	0.714286	0.0836266	3.93e-196	2.5e-97
cl20	LILRA4	1.00376	0.0547	18.3503	4.19773	162	777	378	57111	0.428571	0.0136051	4.55e-187	3.43e-191
cl20	IRF7	4.69415	0.268205	17.5021	4.12946	326	8047	378	57111	0.862434	0.140901	9.12e-215	1.83e-68
cl20	CIB2	1.23416	0.0705405	17.4957	4.12893	224	4135	378	57111	0.592593	0.0724029	2.07e-149	2.35e-68
cl20	MS4A4A	0.671822	0.0408037	16.4648	4.04131	140	2186	378	57111	0.37037	0.0382763	1.11e-94	2.11e-32
cl20	RUBCNL	0.367742	0.0229293	16.0381	4.00343	115	660	378	57111	0.304233	0.0115564	1.98e-121	8.97e-61
cl20	IRF8	8.57678	0.569848	15.051	3.91179	364	10919	378	57111	0.962963	0.191189	1.89e-236	8.74e-98
cl20	CCDC50	5.51381	0.370094	14.8984	3.89708	358	14511	378	57111	0.94709	0.254084	5.65e-182	4.38e-79
cl20	CEP55	0.778707	0.0530078	14.6904	3.87681	161	3610	378	57111	0.425926	0.0632102	4.05e-88	1.86e-148
cl20	FAM129C	2.51939	0.172852	14.5754	3.86546	324	4485	378	57111	0.857143	0.0785313	4.21e-290	4.7e-40
cl20	SEL1L3	0.683443	0.0487139	14.0297	3.81042	181	2531	378	57111	0.478836	0.0443172	6.34e-135	5.18e-79
cl20	NCF1	1.64302	0.125128	13.1307	3.71488	259	3928	378	57111	0.685185	0.0687783	1.96e-201	9.09e-139
cl20	FAM111B	1.50955	0.125914	11.9887	3.58361	214	5422	378	57111	0.566138	0.0949379	2.87e-114	1.26e-67
cl20	HIST1H3B	1.07449	0.0922804	11.6438	3.54149	199	5293	378	57111	0.526455	0.0926792	1.94e-100	9.59e-37
cl20	CDKN2C	0.601464	0.0534946	11.2435	3.49101	157	3409	378	57111	0.415344	0.0596908	1.61e-87	2.97e-18
cl20	IL3RA	2.89221	0.262369	11.0235	3.4625	321	8641	378	57111	0.849206	0.151302	1.25e-197	5.32e-105
cl20	RNASE6	2.49878	0.227185	10.9989	3.45928	304	7876	378	57111	0.804233	0.137907	3.76e-185	2.53e-29
cl20	TNNI2	1.3005	0.119391	10.8927	3.4453	230	4839	378	57111	0.608466	0.0847297	1.58e-142	1.22e-28
cl20	E2F8	0.517306	0.0477002	10.8449	3.43895	132	3295	378	57111	0.349206	0.0576947	7.18e-65	2.2e-182
cl21	AC104389.5	0.392876	2.41e-05	16317.3	13.9941	29	2	81	57408	0.358025	3.48e-05	3.15e-83	2.97e-69
cl21	HBZ	26.3165	0.00222152	11846.2	13.5321	55	150	81	57408	0.679012	0.00261288	8.64e-118	0.0374355
cl21	TRIM10	0.82572	8.23e-05	10036	13.2929	44	13	81	57408	0.54321	0.00022645	3.94e-120	0.00025534
cl21	TSPO2	1.01815	0.00016079	6332.32	12.6285	39	17	81	57408	0.481481	0.00029613	9.62e-103	0
cl21	HBG2	1792.79	0.294785	6081.67	12.5703	78	5776	81	57408	0.962963	0.100613	1.61e-73	0
cl21	HBM	62.6915	0.0112663	5564.48	12.442	76	497	81	57408	0.938272	0.00865733	1.1e-147	7.48e-14
cl21	HBA2	814.1	0.150827	5397.57	12.3981	81	4559	81	57408	1	0.079414	1.52e-89	0.0039504
cl21	PHOSPHO1	0.750711	0.00013987	5367.26	12.39	31	17	81	57408	0.382716	0.00029613	2.28e-79	0.00167181
cl21	HBG1	21.9321	0.0055381	3960.22	11.9514	71	281	81	57408	0.876543	0.00489479	7.1e-149	3.06e-05
cl21	HBA1	604.693	0.163989	3687.41	11.8484	81	4191	81	57408	1	0.0730038	1.77e-92	1.31e-45
cl21	ALAS2	15.0227	0.00581488	2583.49	11.3351	75	464	81	57408	0.925926	0.0080825	1.16e-146	4.77e-81
cl21	GYPA	15.3116	0.00908368	1685.61	10.7191	74	539	81	57408	0.91358	0.00938894	3.99e-139	3.43e-07
cl21	PLEK2	0.332239	0.00026507	1253.41	10.2916	30	34	81	57408	0.37037	0.00059225	9.67e-71	8.73e-05
cl21	SLC4A1	7.81522	0.00719176	1086.69	10.0857	68	355	81	57408	0.839506	0.00618381	1.05e-133	9.78e-33
cl21	EPB42	3.10533	0.00376245	825.348	9.68886	64	394	81	57408	0.790123	0.00686315	5.61e-120	9.86e-22
cl21	AHSP	71.972	0.133882	537.576	9.07033	80	2160	81	57408	0.987654	0.0376254	3.54e-112	1.09e-05
cl21	CTSE	0.635446	0.00139384	455.894	8.83256	27	110	81	57408	0.333333	0.00191611	2.05e-51	5.75e-14
cl21	SPTB	0.488066	0.00194219	251.297	7.97325	32	236	81	57408	0.395062	0.00411093	1.08e-53	2.63e-13
cl21	ACKR1	0.639052	0.00275336	232.099	7.8586	33	228	81	57408	0.407407	0.00397157	2.63e-56	3.26e-27
cl21	TMEM56	2.01873	0.00910652	221.679	7.79233	54	741	81	57408	0.666667	0.0129076	1.06e-80	0
cl21	RHD	0.337424	0.00162265	207.946	7.70006	27	134	81	57408	0.333333	0.00233417	2.43e-49	0.0154848
cl21	RHCE	1.45805	0.00782609	186.306	7.54153	50	787	81	57408	0.617284	0.0137089	5.02e-71	0.00876688
cl21	SELENBP1	4.47314	0.0264792	168.93	7.40028	67	1725	81	57408	0.82716	0.0300481	4.3e-87	1.4e-35
cl21	HBB	275.769	1.71043	161.228	7.33296	75	5771	81	57408	0.925926	0.100526	3.97e-67	0
cl21	DMTN	1.5588	0.00969365	160.807	7.32918	52	761	81	57408	0.641975	0.013256	7.21e-76	2.99e-09
cl21	TMCC2	1.94915	0.0122824	158.695	7.31011	26	666	81	57408	0.320988	0.0116012	4.73e-30	1.52e-128
cl21	OSBP2	0.793349	0.00641947	123.585	6.94936	38	541	81	57408	0.469136	0.00942377	4.73e-54	0
cl21	GYPB	6.64826	0.0599785	110.844	6.79239	70	1971	81	57408	0.864198	0.0343332	8.62e-90	6.12e-10
cl21	CR1L	0.74617	0.00710346	105.043	6.71484	41	442	81	57408	0.506173	0.00769928	2.2e-63	7.47e-05
cl21	C17orf99	1.01923	0.0113308	89.9522	6.49109	44	983	81	57408	0.54321	0.0171231	4.14e-55	3.79e-05
