# Supplementary material for: Transitions in lineage specification and gene regulatory networks in hematopoietic stem/progenitor cells over human development
Source: Cell Rep. 2021 Sep 14;36(11):109698. doi: 10.1016/j.celrep.2021.109698 (PMC8456780; doi:10.1016/j.celrep.2021.109698)
Supplement: Table S3. Gene sets from previous studies relevant to hematopoiesis, related to Figure 1 [file mmc4.xlsx]

## Sheet: Supplemental Table3
Supplemental Table 3. Gene-sets from previous studies relevant to hematopoiesis (related to Figure 1).
gene set	description	Source Publication (PMID)
EBMP_donor1_Velten_et_al	Eosinophil/Basophil/Mast_Progenitor_donor1	28319093	CLC	HDC	PRG2	LMO4	BACE2	AKAP12	ALOX5AP	ANGPT2	ENPP3	GATA2	TPSB2	EPX	CXCR4	TPSAB1	MS4A2	ALOX5	NR4A3	TPSD1	LTBP1	HPGD	NTRK1	SLC18A2	LTC4S	SRGN	TPCN1	SLC45A3	CD63	TTLL7	ATP10D	VCAN	MS4A3	SYTL3	LYPD6B	ARSG	ERVFRD-1	FCER1A	TTC27	CSF2RB	CYP4F22	ETS1	NMT2	SEMA3C	ANXA1	TEF	ERN1	TMEM125	CERKL
Neutrophil_Early_stage_donor1_Velten_et_al	Early_stage_neutrophil_donor1	28319093	MPO	RNASE2	ATP8B4	MPEG1	KCNE5	FAM46A	AKR7L	RAB32
Neutrophil_Progenitor1_donor1_Velten_et_al	Neutrophil_Progenitor1_donor1	28319093	CTSG	AZU1	ELANE	PRTN3	CST7	SRGN	RNASE3	RNASE2	SLPI	COL23A1	IGFBP2	MS4A3	BZRAP1	HOMER3	MPO	ANKRD18A	CALR	NTSR1	KBTBD11	PLPPR3	LPO	CFD	CSF3R	FCGR1A	PRRT4	SERPINB10	CORO2A	CSTA	LYST	MNDA	B4GALT5	NDRG1	P2RY2	CEBPD	HGF	SDF2L1	C1QTNF4	CEBPA	CELSR1	THBS4	UGT3A2	PRSS57	FNDC3B	SLC22A4	RGCC	FUT4	FAM107B
Neutrophil_Progenitor2_donor1_Velten_et_al	Neutrophil_Progenitor2_donor1	28319093	AZU1	ELANE	PRTN3	CFD	SRGN	LYST	RNASE2	MS4A3	ANKRD18A	RNASE3	MPO	CTSG	SERPINB10	F13A1	HGF	MNDA	BZRAP1	CST7	CEBPA	CSTA	CPA3	CSF3R	PLPPR3	TPT1	LPO	KBTBD11	CALR	MT-ND1	CEBPD	LYZ	MT-ND6	MT-ND2	CLEC5A	FAM46A	FAM201A	NAP1L1	HAL	DIAPH2	RPL9	C1QTNF4	RGCC	LRP3	TLR4	SLC22A15	ERO1B	FUT4	B4GALT5
Neutrophil_Porgenitor3_donor1_Velten_et_al	Neutrophil_Porgenitor3_donor1	28319093	LYZ	EGR1	CEBPD	CSTA	LGALS1	SAMHD1	KCNE5	FOSB	CFD	IGSF6	KIAA0930	LY86	MNDA	CSF1R	FOS	ANXA2	VIM	MS4A6A	RASSF4	ZFP36	RNASE2	STAB1	FOSL2	LYST	FGD2	IL17RA	MPO	MCL1	RAB31	TIFAB	MTMR11	RETN	HRH2	F13A1	CD93	IL6R	TYROBP	KLF4	PLAC8	MEF2D	IL13RA1	LILRB4	FGR	PRKCD	SERPINB8	KCTD12	CITED4
MkE_Progenitor1_donor1_Velten_et_al	Megakaryocyte_Erythrocyte_Progenitor1_donor1	28319093	TK1	RRM2	ITGA2B	TYMS	ZWINT	MYBL2	KLF1	PCNA	PKMYT1	FEN1	GYG2	PDLIM1	RNF180	CENPM	CDCA5	APOBEC3B	DDIAS	TUBB	CKB	PBK	CFH	GATA1	SNAP25	COL6A2	THY1	CDK1
MkE_Progenitor2_donor1_Velten_et_al	Megakaryocyte_Erythrocyte_Progenitor2_donor1	28319093	KLF1	CSF1	MYC	TFR2	CNRIP1	PLIN2	TRIB2	BLVRB	CSF2RB	GATA1	ITGA2B	FBXO7	MPST	CD82	KEL	PPP1R14A	APOC1	MYO16	UROD	ZFP36L1	CTNNBL1	CASP3	SMIM1	PLEKHG1	MPC2	IL1B	TPM1	DLC1	CRYM	TST	DEGS2	S100A4	LXN	ADAMTS3	COL14A1	CDC14B	TSC22D1	EMP3	ALAD	RYR3	STRADB	FAM83D	HDAC7	ICAM4	P2RX5	HBQ1	TMEM14C
Ery_Progenitor1_donor1_Velten_et_al	Erythroid_Progenitor1_donor1	28319093	CA1	HBB	LMNA	CD36	BLVRB	APOE	RHAG	AHSP	PKLR	CNRIP1	KLF1	APOC1	KCNH2	CA2	FAM178B	FAM89A	REXO2	TFR2	SELENBP1	EPCAM	PLIN2	TGM2	CDH1	ADD2	GFI1B	GATA1	GPT	TMEM56	TFRC	UROD	EPB42	CAST	RFESD	ANK1	FECH	NFIA	MPC2	FBXO7	MYC	APOL4	SCPEP1	TMOD1	SLC39A8	S100A6	HBD	G0S2	A4GALT
Ery_Progenitor2_donor1_Velten_et_al	Erythroid_Progenitor2_donor1	28319093	HBB	AHSP	CA1	HBA1	KCNH2	HBA2	PRDX2	FAM178B	BLVRB	ALAS2	LMNA	SELENBP1	RHAG	TFR2	NMU	CA2	FAM89A	TMEM56	ANK1	HBQ1	CDH1	AK1	EPCAM	PKLR	EPOR	KLF1	APOC1	HES6	CD36	S100A6	KEL	A4GALT	APOE	ATPIF1	HBD	GAL	FECH	REXO2	DNAJA4	SPESP1	SLC38A5	PNMT	KLRG2	MYL4	SLC48A1	SYNGR1	LPCAT3
Mk_Progenitor_donor1_Velten_et_al	Megakaryocyte_Progenitor_donor1	28319093	GP1BB	PLEK	ITGA2B	FCER1A	GATA2	SELP	PDLIM1	SLC40A1	ARHGAP6	ABHD4	SOD2	C6orf25	AOAH	GMPR	RGS18	VWF	FERMT3	MINPP1	ALOX12	LGALSL	ST6GAL2	ITGB3	GP1BA	PTGS1	ABCC4	HEMGN	BAG3	MPL	TRPC6	SLC9A9	PBX1	LTBP1	GUCY1B3	LAPTM4B	SEMA3C	TUBB1	RAMP1	TC2N	2005-09-01	IFITM2	PLXDC2	RAP1B	MEIS1	MED12L	GCSAML	PTAFR	GATA1
Monocyte/Dendritic_donor1_Velten_et_al	Monocyte/Dendritic_donor1	28319093	IRF8	SCT	TGFBI	IRF7	LGMN	CCDC50	HS3ST1	LILRA4	NGFR	PLD4	BLNK	FAM129C	PTPRS	SIGLEC6	RNASE6	ADAM19	UGCG	KIAA0226L	JCHAIN	FCRLA	SEL1L3	LGALS1	LSP1	BTLA	SHD	CYBB	TCF4	CST3	MPEG1	SLAMF7	SERINC2	PCED1B	IL3RA	C12orf75	ALOX5AP	RASD1	PLAC8	CYTH4	LIME1	CORO1A	KCNA5	AHNAK2	HERPUD1	TNNI2	GPR183	LILRB4	SAMHD1
Myeloid_Progenitor1_donor1_Velten_et_al	Immature_Myeloid_Progenitor1_donor1	28319093	SELL	SPINK2	CD52	HOPX	SLC52A3	FUT6	AVPR1B	MBOAT7	AVP	HOXB5	PIK3IP1	RBPMS	KIAA1462	GBP2	CRHBP	MMP2	HTR1B	CD34	ADGRG6	DMKN	KIAA0125	PROM1	MZB1	FLT3	PRDM16	NPM2	HLA-E	RCSD1	PRKCZ	CSF3R	BMP4	BIN1	SCML4	JUP	GLIPR1	DUSP10	EMCN	NOXA1	C6orf141	ABLIM1	GNG11	COL5A1	PBXIP1	NOG	GATA3	SIGLEC17P	PRKCH
Myeloid_Progenitor2_donor1_Velten_et_al	Immature_Myeloid_Progenitor2_donor1	28319093	TK1	TMEM92	SPINK2	TYMS	ASF1B	MDK	LYNX1	PKMYT1	HIST1H4C	PHGDH	TUBB	RRM2	PCNA	MCM7	FANCD2	LIG1	FEN1	TUBA1B	TYRO3	MCM4	MORC4	ACE	SELL	CDC45	KIAA1161	MFAP4	CD52	MYBL2	MCM3	ZWINT	TRIM47	KIAA0101	CHAF1A	MCM2	BATF3	GINS2	CENPH	AVP	TMEM106C	TCF19	NUSAP1	SPC25	RFC4	IL17D	MCM10	PKM	SKA3
G2M_phase_donor1_Velten_et_al	G2M.phase_donor1	28319093	UBE2C	PLK1	CDC20	KPNA2	CCNB1	PSRC1	BIRC5	PTTG1	CDCA8	CCNB2	AURKB	AURKA	CENPA	FAM64A	NUSAP1	CENPF	TUBB4B	CCNA2	CDKN3	KIF20A	MKI67	TPX2	TOP2A	DLGAP5	GTSE1	HMMR	KNSTRN	TUBA1C	TROAP	KIF2C	HMGB2	NEK2	CKS2	NDC80	CDCA3	HJURP	PRC1	ASPM	CDK1	CDCA2	ARL6IP1	CDH7	NUF2	BUB1	ANLN	CKAP2L	BUB3
small_pre_B1_donor1_Velten_et_al	small_pre_B1_donor1	28319093	JCHAIN	DNTT	CD79A	LTB	MS4A1	VPREB1	DDIT4	LAT2	MME	BLNK	RASD1	TNFRSF4	CCR7	FCMR	CD22	DFNA5	UMODL1	IL7R	CNTNAP2	KCNK17	FAM129C	CAPG	SH2D3C	DUSP4	CLNK	EBF1	CYTH4	TMEM200A	LCN10	CYFIP2	CYGB	CD52	SATB1	STK17B	CORO1A	SH3TC1	IL2RA	FCRL1	SP140	MMP11	NCF1	SASH3	LGMN	CD79B	SLC43A2	NEGR1	ADA
small_pre_B2_donor1_Velten_et_al	small_pre_B2_donor1	28319093	DNTT	VPREB1	EBF1	HHIP	CTGF	BLNK	VPREB3	CYGB	ID3	UBASH3B	PLCH1	CLEC14A	LCK	MME	ATP13A4	IL7R	DDIT4	KLHL25	PVRIG	IGLL1	CHST15	TNF	PDE9A	GIMAP4	SH2D1A	NKAPL	SASH3	CLNK	SH3TC1	MTUS1	LTB	CD6	WFS1	LAT2	PLK2	SLC5A5	UMODL1	CD19	PHGDH	LPXN	ATF3	ZNF778	AKAP12	TMEM200A	SLFN5	CD79B	RAPGEF5
EBMP_donor2_Velten_et_al	Eosinophil/Basophil/Mast_donor2	28319093	PRG2	MS4A3	BACE2	ALOX5	IL5RA	WT1	MS4A2	HOMER1	NLGN1	CNKSR2	ALOX5AP	FAM83F	DHRS9	LIN7A	NPR2	GAS2L3	CSF2RB	NTRK1	LMO4	OTUB2	SYP	FAM64A	PRR11	PIGZ	SLC45A3	ACOT4	ARSG	CAV2	KLHL31	SIGLEC5	BATF3	SLC45A4	LINC00910	OSCP1	COLGALT2	TTC39B	GAD1	GPR161	ZG16B	KCNAB3	PP2D1	CTNS	PPP2R5B	TIMP3	IQGAP3	CYP2D7	CHN2
Neutrophil_Progenitor_donor2_Velten_et_al	Neutrophil_donor2	28319093	MPO	PRTN3	AZU1	ELANE	CTSG	RNASE3	IGFBP2	MARCH1	CST7	LYZ	CEBPD	DGKG	CFD	HAL	HSF5	MS4A6A	PRKCD	RNASE2	HGF	RAB32	FAM105A	KBTBD11	F13A1	CPA3	UPP1	RHOU	SLC22A15	CSTA	IL6R	PRRT4	DGCR6	CEBPA	SLC2A5	PXK	MFSD7	MGST1	FBP1	CLEC12A	ARL17B	CAT	KDM8	FOSL2	ZNF519	HBEGF	RNF175	ERLIN1	PRSS23
MkE_Progenitor_donor2_Velten_et_al	Megakaryocyte_Erythrocyte_Progenitor_donor2	28319093	TRIB2	FAM83D	SLC40A1	HBD	PRKAR2B	FREM1	SEMA3C	XK	PLEKHG1	KLF1	TFRC	DLC1	PRKG1	KEL	CA1	ABCC4	CSF1	ADRA2A	MINPP1	PDZD8	IL7	CNRIP1	TPM1	PSTPIP2	STXBP5	PLXDC2	RBPMS2	PTAFR	GATA1	PLEK	KLRG1	TAL1	BTD	ARHGEF12	ITGA2B	RILP	MICAL2	PNMT	MBOAT2	ST6GAL2	MTSS1	ALDH1A1	DNM3	MFSD2B	ABHD4	PDE3A	C2orf88
Monocyte/Dendritic_Progenitor_donor2_Velten_et_al	Monocyte/Dendritic_Progenitor_donor2	28319093	MPEG1	E2F8	IRF8	UBE2C	SHD	RRM2	SEL1L3	SGOL1	KIF11	CEP55	AURKB	SETBP1	MORC4	TLR7	BIRC5	CENPA	ST14	CDCA2	PTPRS	PTPRF	COBLL1	NDC80	DEPDC1	MID1	DEPDC1B	STAT4	TMCC3	ASPM	CDKN1A	PRC1	CCR7	RNASE6	ESCO2	KIF4A	CDCA3	CD2	NEK2	PKMYT1	CCNB2	GPR135	CKAP2L	SPHK1	LILRA4	CDKN3	SAMHD1	ASF1B	TLN2
Myeloid_Progenitor_donor2_Velten_et_al	Immature_Myeloid_Progenitor_donor2	28319093	AVP	TMEM53	HLF	LOX	CRHBP	HOPX	RBPMS	TTC22	DHCR24	TM4SF1	LIMCH1	TCTEX1D1	THRB	MTURN	CLEC9A	ULK2	SPOCK2	MYO1D	LAPTM4B	ADGRG6	MDH1B	POU6F1	ADAM28	SPINK2	SPAG17	FBXL13
small_pre_B_donor2_Velten_et_al	small_pre_B_donor2	28319093	CD9	AKAP12	CD79B	MME	VPREB3	ARPP21	C10orf10	TP53INP1	FCMR	SPTA1	CHST15	VPREB1	POU2AF1	SOCS2	LHPP	RAG1	NEIL1	PXDN	ISG20	LAPTM5	RAG2	CD79A	LEF1	RHOB	FOXO1	GAB1	RIMS3	P4HA2	KIAA0226L	DNTT	TOP2B	RCAN1	P2RX5	ELK3	PIK3AP1	HPS4	SLC8A1	BTG2	BACH2	SH3TC1	SDCBP2	GIMAP4	DTX1	LIG4	RIC1	TLE1	MLXIP
large_pre_B_donor2_Velten_et_al	large_pre_B_donor2	28319093	IL7R	FBXW7	AGPS	BLNK	DNTT	LTB	PLK2	UBASH3B	PAG1	CYGB	NR3C1	EBF1	ITGA10	BAALC	P2RY14	RAG1	DDIT4	PRKCE	CMTM2	CHAC2	CD79A	MFAP4	RAG2	CD96	SCN3A	GRASP	SNX25	CD22	CD48	TNFRSF8	RNF152	CXCR4	LDLRAD4	GLRX	CYB5RL	ZCCHC7	MS4A7	UMODL1	PDE4A	LGMN	HECA	CTGF	COL5A1	SOCS1	HMGB1	PAX5	GCSAM
HSC/MPP_Popescu_et_al	HSC/MPP	28319093	SPINK2	SMIM24	CYTL1	PRSS57	CD34	HOPX	C1QTNF4	MLLT3	RPS3	CDCA7	RPS4X	RP11-620J15.3	NPM1	EEF1B2	APEX1	LDHB	ITM2A	RPL10A	RPL3	EIF3E	EGFL7	ZFAS1	RPL7	RPS18	TAOK3	RPS3A	RPS14	HNRNPA1	PRDX1	RPL7A
Pre_pro_B_Popescu_et_al	Pre_pro_B	28319093	IGLL1	LTB	JCHAIN	ADA	ZCCHC7	CD79A	CD99	VPREB1	UHRF1	SOX4	CD7	RGL4	LAT2	C5orf56	ACTG1	NREP	ITGA4	FBXW7	RNASEH2B	2009-09-01	AC002454.1	PTMA	CDK6	EBF1	H2AFY	SMIM24	UMODL1	CD79B	ACY3	STMN1
pro_B_Popescu_et_al	pro_B	28319093	IGLL1	VPREB3	CD24	VPREB1	HIST1H4C	CD79B	STMN1	HMGB1	HIST1H1D	HMGB2	NUSAP1	TOP2A	HIST1H1C	TUBA1B	HMGN2	DNTT	TUBB	PTMA	TCL1A	MKI67	CD79A	CENPF	UHRF1	RRM2	HIST1H1E	H2AFZ	TYMS	AURKB	SMC4	KIAA0101
pre_B_Popescu_et_al	pre_B	28319093	TCL1A	CD24	CD79B	VPREB3	IGLL1	VPREB1	CD79A	IGHM	HMGB2	STMN1	RCSD1	TOP2A	NUSAP1	IGKC	HIST1H4C	CENPF	CD9	HMGN2	IGLC2	HMGB1	CXCR4	MKI67	CMTM8	UBE2C	CCND3	HIST1H1D	PDLIM1	LAPTM5	PTMA	CD72
B_Popescu_et_al	B_cell	31597962	IGKC	IGLC2	IGHM	IGLC3	MS4A1	TCL1A	CD79A	CD37	CD79B	CD52	CXCR4	IGHD	SPIB	HERPUD1	FCRLA	VPREB3	FAM129C	SMIM14	CD83	CD24	MZB1	RP5-887A10.1	BIRC3	NCF1	RALGPS2	RP11-231C14.7	BTG1	SP140	CLEC2D	LTB
ILC_precursor_Popescu_et_al	ILC_precursor	31597962	IL7R	LTB	CD52	KLRB1	TRBC1	HSPB1	LST1	SCN1B	IL32	PEG10	IL4I1	TRAC	TNFRSF25	ZBTB16	TMIGD2	PRMT9	TCF7	TRDC	IL2RG	CD247	HPN	SLA	TOX2	ALDOC	CD3E	ZNF331	MAP3K8	NFKBIA	AQP3	RGS2
Early_lymphoid_T_lymphocyte_Popescu_et_al	Early_lymphoid_T_lymphocyte	31597962	IL32	TRAC	CD3D	TRBC2	IL7R	TRBC1	CD3E	CD52	ITM2A	CD3G	LCK	TRDC	ETS1	GIMAP7	CD27	LTB	KLRB1	LEF1	PTPRC	CCR7	CD2	IL2RG	TCF7	CD7	TSC22D3	FYB	CD247	EVL	CTSW	CYTIP
NK_Popescu_et_al	NK	31597962	NKG7	KLRB1	CCL4	GZMA	CMC1	CCL3	IFNG	CCL5	GNLY	XCL1	CTSW	KLRC1	CST7	XCL2	CD69	PRF1	CD7	GZMM	IFITM1	IL2RB	KLRD1	GZMK	TRDC	CD3D	NFKBIA	CCL4L2	GZMH	IFITM2	CLIC3	CD247
Neutrophil_myeloid_progenitor_Popescu_et_al	Neutrophil_myeloid_progenitor	31597962	PRTN3	AZU1	MPO	CTSG	ELANE	PRSS57	CLEC11A	LYZ	MS4A3	RNASE2	RETN	SRGN	CALR	NUCB2	CFD	RP11-620J15.3	SDF2L1	RP11-1143G9.4	SERPINB1	PLAC8	RNASE3	KCNE5	VAMP8	RPS14	TSPO	SMIM24	C1QTNF4	RPS19	SSR4	RPLP1
pDC_precursor_Popescu_et_al	pDC_precursor	31597962	GZMB	JCHAIN	IRF7	PLAC8	CCDC50	MZB1	IRF8	GPR183	TPM2	PLD4	IGLC3	IL3RA	PLP2	C12orf75	IGLC2	SPIB	HERPUD1	RNASE6	TCF4	UGCG	LILRA4	IGKC	ITM2C	ALOX5AP	SERPINF1	TNNI2	SEC61B	SCT	RGS2	LSP1
DC_precursor_Popescu_et_al	DC_precursor	31597962	CD1C	CLEC10A	ANXA2	UBE2C	ANXA1	HLA-DPA1	CST3	S100A4	HLA-DRB1	LGALS1	ENHO	COTL1	HLA-DRA	S100A10	SAMHD1	CD74	MKI67	HIST1H4C	HLA-DRB5	S100A11	HMGB2	HLA-DPB1	TMSB10	JAML	CKS1B	VIM	GPR183	KPNA2	LSP1	TOP2A
DC1_Popescu_et_al	DC1	31597962	HLA-DPB1	HLA-DPA1	HLA-DQB1	S100B	CD74	HLA-DRB1	HLA-DQA1	CST3	HLA-DRA	CLEC9A	HLA-DRB5	CPVL	LGALS2	SNX3	C1orf54	IDO1	IRF8	HLA-DQA2	RGS10	BATF3	TMSB4X	HLA-DMA	ID2	DNASE1L3	S100A10	CPNE3	FGL2	LSP1	CD83	PSMB9
DC2_Popescu_et_al	DC2	31597962	CLEC10A	HLA-DPA1	HLA-DPB1	HLA-DRA	HLA-DRB1	HLA-DQA1	HLA-DRB5	HLA-DQB1	CST3	CD74	HLA-DQA2	TYROBP	JAML	RNASE6	HLA-DMA	HLA-DMB	CD1C	MNDA	AIF1	SAT1	TYMP	SAMHD1	S100A11	CLEC7A	LY86	C1orf162	FGL2	S100A4	FAM26F	IFI30
Monocyte_precursor_Popescu_et_al	Monocyte_precursor	31597962	S100A8	LYZ	S100A9	RETN	FCN1	RP11-1143G9.4	LGALS1	MNDA	S100A12	TSPO	RNASE2	CSTA	VCAN	S100A6	S100A4	S100A11	STXBP2	NUP214	CAPG	UBE2C	TKT	PLBD1	TOP2A	HMGB2	PYCARD	HIST1H4C	ANXA2	H1FX	SELL	BLOC1S1
Monocyte_Popescu_et_al	Monocyte	31597962	S100A9	S100A8	S100A12	IL1B	FCN1	G0S2	CXCL8	VCAN	CCL3L3	LYZ	MNDA	CSTA	PLAUR	S100A6	TSPO	IL1RN	SOD2	CCL4L2	BCL2A1	RETN	TYROBP	S100A11	S100A4	CTSS	LGALS1	CCL3	NAMPT	CCL4	NFKBIA	PLBD1
Mono/Mac_Popescu_et_al	Mono/Mac	31597962	C1QC	C1QA	C1QB	HMOX1	MS4A7	SLC40A1	FOLR2	MS4A6A	CD14	SAT1	NPC2	FCGR3A	CSF1R	CD68	RNASE1	TYROBP	FTL	HLA-DRB1	RNASET2	MS4A4A	FCGRT	CST3	MAFB	CD163	PSAP	CXCL8	LIPA	AIF1	CTSB	HES1
Kupffer_Popescu_et_al	Kupffer	31597962	C1QB	C1QC	C1QA	CD5L	LIPA	HMOX1	LGMN	FTL	CTSB	MARCO	SLC40A1	MS4A7	TIMD4	CD68	RNASE1	CETP	FOLR2	FCGR3A	SEPP1	PSAP	FCGRT	CTSD	MS4A6A	CTSL	CD163	NPC2	VSIG4	CREG1	PLD3	LILRB5
VCAM1_EI_macrophage_Popescu_et_al	VCAM1_EI_macrophage	31597962	HBG1	HBB	HBA2	HBA1	HBG2	HBM	SLC25A37	HBZ	ALAS2	SLC4A1	AHSP	GYPA	HBE1	HEMGN	SNCA	BPGM	HMBS	GYPB	BLVRB	TMCC2	SLC25A39	C1QA	SLC2A1	EPB42	MARCO	SELENBP1	C1QB	C1QC	FECH	CD5L
MEMP_Popescu_et_al	MEMP	31597962	HBD	DHRS9	CYTL1	CNRIP1	CTNNBL1	GATA2	NAA38	PRSS57	CXCL3	LDHB	NME1	HMGA1	SLC39A3	RP11-620J15.3	NPM1	SNRPD1	FKBP4	CKB	NCL	EIF5A	CDK4	DUT	RANBP1	C1QBP	NME4	SSB	RAN	SERPINB1	PA2G4	DCTPP1
Mast_Popescu_et_al	Mast	31597962	TPSB2	TPSAB1	CPA3	LMO4	HPGDS	HPGD	C1orf186	PLA2G2A	CNRIP1	VWA5A	RP11-354E11.2	HDC	ALDH1A1	GATA2	SLC18A2	ANXA1	MS4A2	KIT	IL1RL1	TNFSF10	RP11-620J15.3	EPX	CTSG	EXOSC8	MS4A3	CD63	GRAP2	CTNNBL1	XXbac-BPG13B8.10	LAPTM4A
Mk_Popescu_et_al	Megakaryocyte	31597962	PF4	PPBP	HBD	GP9	PLEK	FCER1A	CMTM5	ITGA2B	LIMS1	NRGN	FERMT3	MYL9	LAT	PDLIM1	ILK	CXCL3	SDPR	CD9	ACTN1	TLN1	RGS18	GP1BA	TPM1	TGFB1	TREML1	RAB27B	RAP1B	C6orf25	CDKN2D	TIMP3
Early_Erythroid_Popescu_et_al	Early_Erythroid	31597962	FAM178B	MYC	KLF1	REXO2	RPL22L1	KCNH2	CNRIP1	HMGA1	PRDX2	NME4	FKBP4	APOC1	EPCAM	SYNGR1	NME1	TMEM14C	BLVRB	MPC2	ATP5G1	ATPIF1	S100A6	NPM1	EIF5A	PNMT	TMEM14B	NCL	PA2G4	SLIRP	SNRPD1	C1QBP
Mid_Erythroid_Popescu_et_al	Mid_Erythroid	31597962	AHSP	PRDX2	HBM	HBZ	BLVRB	GYPA	HBG2	MYL4	ALAS2	HMBS	HEMGN	GYPB	HBA1	FAM178B	UROD	KLF1	MGST3	SLC25A37	SLC4A1	HBA2	GYPC	TMEM14B	UBAC1	TMEM14C	OAT	SELENBP1	KCNH2	RFESD	FECH	SLC25A39
Late_Erythroid_Popescu_et_al	Late_Erythroid	31597962	HBB	HBG2	HBA2	HBG1	HBA1	HBZ	HBM	ALAS2	AHSP	SLC25A37	GYPA	GYPB	HEMGN	SNCA	PRDX2	SLC4A1	HMBS	BPGM	HBE1	MYL4	BLVRB	SLC25A39	SELENBP1	FECH	EPB42	SLC2A1	UROD	ARL4A	GYPC	MGST3
Endothelial_Popescu_et_al	Endothelial	31597962	FCN3	CRHBP	CLEC1B	DNASE1L3	OIT3	NTS	FGF23	ACP5	RAMP2	CLDN5	S100A16	AKAP12	IFITM3	TM4SF1	GNG11	KDR	LYVE1	C8orf4	PLPP3	PRCP	SDPR	CAV1	ADM	STAB2	MARCKSL1	CTSL	CD36	FCN2	HES1	ECM1
Fibroblast_Popescu_et_al	Fibroblast	31597962	DLK1	COLEC11	SPARC	DCN	IGFBP3	BGN	RBP1	PTN	COL3A1	MEG3	GPX3	ECM1	DIO3	IGF2	COL1A1	TPM1	HGF	CALD1	COLEC10	CXCL12	MDK	CXCL14	KRT18	COL6A2	IGFBP7	ASPN	COL1A2	IFITM3	OLFML3	CCL2
Hepatocyte_Popescu_et_al	Hepatocyte	31597962	ALB	APOA2	APOA1	AFP	MT1G	MT1H	AHSG	SERPINA1	TTR	APOC3	FABP1	AMBP	RBP4	MT1E	APOH	MT2A	FGB	VTN	TF	MT1X	APOC1	FGG	MT1F	APOB	AGT	APOM	FGA	APOE	CLU	GPC3
HSC_Chen_et_al	HSC_Chen_et_al_Science2014	25258084	CRIP3	MTHFD1P1	ABI3BP	EIF3FP1	BX571672.5	PLAC1	DMKN	SNX31	LOXL1	HERC2P8	RAPGEF4	OR11H2	GSTM5P1	RAI14	ERC2	CYP2C8	PPARGC1A	AL953854.2	RP11-64D22.2	OR13C2	RP11-693N9.2	FOXO1	RP11-16L9.2	SORBS2	RP11-93O14.2	CCDC162P	RPSAP52	ZNF532	MAPK10	OR5AP2	MACROD2-AS1	RP11-241F15.3	DDC	HMGB1P8	SPTSSB	AC012087.2	RP11-261C10.5	GOLT1A	CDH18	AC023590.1	C11orf92	RP11-7G12.1	ELN	AC000094.3	MARVELD3	HMGB1P39	CCDC149
GMP_Chen_et_al	GMP_Chen_et_al_Science2014	25258084	61E3.4	RP11-154H12.3	NAPSB	CCNA1	RP11-701P16.1	CSF1R	CTD-2607J13.1	ELANE	MAMDC2	HCK	RP11-497H16.7	FNDC3B	FAM108C1	LYZ	TLR2	AZU1	FAM105A	RP11-720N19.2	BAIAP2	FCGR1A	TPPP3	SLC4A7	IGHV1-69	MS4A6A	PRTN3	RP11-84C10.2	RP11-354P11.3
MEP_Chen_et_al	MEP_Chen_et_al_Science2014	25258084	C4A	SPTBN2	KRT1	PKIG	DEGS2	CTNNBL1	ALYREF	RPL39P40	MPND	MRPS26	DHRS9	SF3A2	NOSIP	SRM	RP11-558F24.4	OXLD1	MRPL52	FADS3	SRD5A3	DAG1	APOC2	TMEM180	PTRH1	PNMT	DRAP1	CTD-2369P2.12	TMEM191A	LMF2	SNRNP70	CNRIP1	SDF4	AC012309.5	EXOSC4	DHRS3	RP11-22P6.3	CDK20	NME8	EIF4EBP1	SH2D2A	NT5M	SLC19A1	TUBB2A	P2RX5	SMG6	RASA4CP	MBD3	OPN3
MK_Chen_et_al	MK_Chen_et_al_Science2014	25258084	VCL	FYB	CAP1	RAP1B	ADAM10	TMSB4X	RTN4	BTK	CD84	ILK	DAAM1	GABRE	RP11-879F14.3	FNBP1L	CD63	STOM	ARPC5	EFNB2	MYL12A	RP11-466P24.2	LY6G6E	MMRN1	DIAPH1	TIMP1	F2R	VWF	KCNIP2	RGS18	PKM	MYLK	DNM1L	ABCC3	NRD1	RP11-579D7.1	RUFY1	ITGB5	ATP6V1A	FCER1G	AFAP1	SH3BGRL3	CTDSPL	ABHD4	RAB11A	CAV2	2004-09-01	AC013460.1	PLEK
CLP_Chen_et_al	CLP_Chen_et_al_Science2014	25258084	LTA	TBCD	MAPKAPK5-AS1	ZCCHC7	ARHGEF7	ZADH2	PRPF39	TOPBP1	UFM1	PTEN	VPREB3	CALM1	BAZ1A	UBE2G1	PMAIP1	FAM76B	NPY	SMAD5	NUP133	MEAF6	ZBTB44	NUS1	GCFC1	PCGF5	CTAGE5	FXYD2	LCN6	LDLRAD4	RP11-179H18.2	URI1	IL7R	BLNK	GEMIN8	IGJ	PAIP1	GRSF1	ATMIN	MRPS35	KIAA1429	RP11-347C12.2	ZMYM2	TOB1	DSTN	CD79A	RCOR3	GTF2I	STK17B
CMP_Chen_et_al	CMP_Chen_et_al_Science2014	25258084	RP13-49I15.5	FAM219B	AC004791.2	MMEL1	ZNF70	RP11-159C21.4	AC005003.1	TRIP6	GNB1L	EML3	ZNF414	TPSB2	CACNB3	CTA-963H5.5	CTD-2293H3.1	RAB44	PPP6R2	FAM91A2	IMPDH1
S_phase_Tirosh_et_al	Cell_cycle_S_phase_Tirosh_et_al_Science2016	27124452	S_phase_Tirosh_et_al_Science_2016	MCM5	PCNA	TYMS	FEN1	MCM2	MCM4	RRM1	UNG	GINS2	MCM6	CDCA7	DTL	PRIM1	UHRF1	MLF1IP	HELLS	RFC2	RPA2	NASP	RAD51AP1	GMNN	WDR76	SLBP	CCNE2	UBR7	POLD3	MSH2	ATAD2	RAD51	RRM2	CDC45	CDC6	EXO1	TIPIN	DSCC1	BLM	CASP8AP2	USP1	CLSPN	POLA1	CHAF1B	BRIP1	E2F8
G2M_Tirosh_et_al	Cell_cycle_G2M_Tirosh_et_al_Science2016	27124452	G2M_Tirosh_et_al_Science_2016	HMGB2	CDK1	NUSAP1	UBE2C	BIRC5	TPX2	TOP2A	NDC80	CKS2	NUF2	CKS1B	MKI67	TMPO	CENPF	TACC3	FAM64A	SMC4	CCNB2	CKAP2L	CKAP2	AURKB	BUB1	KIF11	ANP32E	TUBB4B	GTSE1	KIF20B	HJURP	CDCA3	HN1	CDC20	TTK	CDC25C	KIF2C	RANGAP1	NCAPD2	DLGAP5	CDCA2	CDCA8	ECT2	KIF23	HMMR	AURKA	PSRC1	ANLN	LBR
HSC_MPP_Drissen_et_al	HSC_MPP_Drissen_2019	31126997	PRKAA2	SHE	CDS1	SELM	FAM47E	TLCD2	FAM198B	TCEAL2	HLF	EMCN	CLEC9A	SKAP1	KLHL31	MLLT4	PLAG1	CRHBP	AGPAT9	LINC00478	ENAH	RIN2	LOC100289495	MIAT	HIST1H2BG	NUDT17	DNM3	MLLT3	GGTA1P	ZNF204P	IFIT1	LRRC70	MYCT1	MECOM	SCN9A	PCDH9	MPL	GSTM3	RIC3	ACSM3	KBTBD3	UCHL1	MIR155HG	ZNF14	MMRN1	CD164	DYTN	PTK2	EGFEM1P
LMPP_Drissen_et_al	LMPP_Drissen_et_al_Science2019	31126997	PPP1R14C	CCR9	KIAA0087	PRSS1	PRSS3P2	SCN3A	RXFP1	PRSS3	LTB	CAMK2D	COBLL1	KCNK17	HOXA9	DOCK1	LZTFL1	HHAT	PALLD	PFKFB2	DCK	ARID5B	IL3RA	ADA	ETS1	KIAA0125	GSTA4	OSBPL3	CYFIP2	SLC35F6	NTAN1	PIK3AP1	LPIN1	SNX10	LST1	CD99	TCF4	ANKRD44	PAQR8	DYRK2	OSBPL11	CD47	TRAF3IP3	FLJ13197	RHOH	SEC61A2	CD53	SLC12A2	C16orf54
GMP_Drissen_et_al	GMP_Drissen_et_al_Science2019	31126997	C5orf20	C1QTNF4	NRXN2	BZRAP1	LYZ	CFD	SPNS3	AMIGO3	NFKBID	LIME1	GAS7	IGLL5	KCNE3	PLD4	RPS6KA4	BAHCC1	PRAM1	TP53I13	SLC2A4RG	LGALS1	FAAH	TLR2	TTC7A	CEBPA	TRPC2	LOC606724	FAM107B	ACADS	ARHGAP4	ARRDC1	CLEC11A	CORO1A	PLEKHO1	SLC12A9	AHDC1	KBTBD11	EPHB6	AGPAT2	PRSS57	MEF2D	MAPKAPK2	LDLRAD2	PLXNB2	HLA-J	C7orf43	MAN2B1	LSP1
MEP_Drissen_et_al	MEP_Drissen_et_al_Science2019	31126997	TGM2	UBXN10	IFIT1B	RNF182	CDH1	RAP1GAP	APOC1P1	GYPA	GJA1	PPP1R14A	FAM129B	TNFRSF25	SPTA1	CXADR	ECE1	PVT1	STEAP3	MTSS1	ATP7B	BLVRB	AKR1C1	PRKAR2B	TUBB2A	NECAB1	AMMECR1	SGPP1	GBGT1	ELOVL6	ALAD	DHRS11	PIR	RILP	HOOK1	ZFP36L1	PLIN2	GPR155	EPHB4	PPT2	S100A6	LDB1	NEDD4L	FLJ38109	GDPD1	SLC25A15	HDAC7	CAPRIN2	SMIM10
CMP_CD114_Drissen_et_al	CMP_CD114_Drissen_et_al_Science2019	31126997	NAT8L	HTRA3	CA9	SAMD15	C1QTNF4	C9orf139	BZRAP1	PRAM1	IGLL1	IGLL3P	CSF3R	MZB1	C19orf77	KBTBD11	SPARC	PHGDH	RAPGEF1	EID2B	LAT2	IKBKE	SCMH1	SPTAN1	PKM	NCDN	P2RY8	PTPRCAP	DOK3	HCST	TRIM14	KCNAB2	RAP1GAP2	CDCA7	TNFSF13B	ADA	MAPKAPK3	LSP1	EDEM2	IMPA2	TMEM106C
CMP_CD131_Drissen_et_al	CMP_CD131_Drissen_et_al_Science2019	31126997	TGM2	CLC	HDC	LIF	RNF157	ADCYAP1	MS4A2	UGT2B11	FOXJ1	GDF10	FAM83F	DHRS9	IL5RA	MYO16	CA1	KRT1	PRG2	AMHR2	CD36	CNRIP1	CSF2RB	KLF1	SPTBN2	FAM129B	SLC24A3	TFR2	GATA2	CXADR	BACE2	P2RX5	EPOR	LMO4	ALOX5AP	SLC45A3	ANGPT2	RYR3	SLC2A14	DTWD2	PVT1	IKZF2	C8orf82	SIGLEC10	EXD3	S100A6	PDZD8	SNORA20	NLK
Curated_Erythroid	Erythroid	32386542	EPOR	KLF1	TFR2	CSF2RB	APOE	APOC1	CNRIP1
Curated_Myeloid	Myeloid	32386542	ELANE	AZU1	PRTN3	CFD	MPO	CSF1R	CST7	CTSG
Curated_Lymphoid	Lymphoid	32386542	VPREB1	JCHAIN	CD22	IGHD	LTB
Curated_Mk	Megakaryocyte	32386542	MPIG6B	PF4	GP9	VWF	SELP
Curated_HSPC	HSPC	32386542	AVP	MLLT3	CAVIN1	HOPX	SPINK2	RAMP1	SELL	CD52	CTHRC1	FAM43A	GIMAP7	MECOM	ABCB1	PTAFR	CALCRL	ADGRG1	CRHBP
Eosinophil_Nano_princeton	Eosinophil	23950145	ITGA5	ITGAM	ITGAD	RFX3	CSF2RB	CSF2RA	LGALS9	IL4R	LTC4S	CCL20	TLR10	NT5E	STX4	EPX	PTPRJ	TM9SF3	GAB3	CYBA	CR1	CD63	CD69	VIP	CD40	FCER2	F2R	CD244	CAMK1D	NLRP12	NLRP6	PTGDR	TNFRSF8	ACP2	C3AR1	CDK9	CXCL1	CXCL5	IL4	LYN	CYSLTR1	SIGLEC10	PDE7A	VAMP1	SNAP23	ITGB7	FGR	OXER1	CCR3
Basophil_Nano_princeton	Basophil	23950145	ITGAD	HRH3	AIRE	CSF2RA	FCER1G	FCER1A	LTC4S	CD63	CD69	CD244	CDK9	IL4	HCRTR2	CCR3	CCR4	SIGLEC8	IL3RA	MS4A2	NCF4	CD59	IL17F	CLC	RNASE3	RNASE2	CXCR2	SELPLG
Neutrophil_Nano_princeton	Neutrophil	23950145	CHST2	ITGAX	ITGAM	ITGAD	ART1	SPHK1	PNP	CFP	KHDRBS1	CLIC1	RAC2	VCL	AIRE	CSF2RB	CSF2RA	CHST1	LGALS3	ALPL	NAPRT1	CAP1	CAPG	MPO	RAP1B	RAP1A	ATP6V1B2	SYT2	GNAI2	ICMT	ATP5A1	ENO1	ARHGDIB	ARHGDIA	FFAR2	FFAR3	PLA2G5	FPR1	FPR2	FKBP1A	GNAQ	AMOT	VPS45	HIST2H2BE	SLC44A1	ILF2	HBB	H2AFY	ACTR3
Monocyte_Nano_princeton	Monocyte	23950145	MARCH8	ABCA1	ABCA10	ABCA2	ABCA9	ABCC8	ABCD1	ABO	ACE2	ACP2	ACP5	ACSM3	ACTA2	ACTB	ADAM8	ADAM9	ADORA2A	AGER	AGTRAP	AIFM3	AIRE	ALDH1A1	ALDH3B1	ALOX15	ALOX5	ALOX5AP	AMICA1	ANXA1	ANXA11	ANXA2	ANXA6	APOE	APP	ARHGEF1	ARL6IP5	ART3	ASAP2	ATL3	ATP1A1	ATP1B3	ATP2A2	ATP2A3	ATP5A1	ATP5B	ATP5C1	ATP5F1	ATP5H
Macrophage_Nano_princeton	Macrophage	23950145	SPN	CYP27B1	HRH1	ITGAX	ITGAV	ITGAM	ITGAD	SPHK1	CFD	PLK2	LGALS9	LGALS3	EREG	MYO10	PLAUR	OLR1	FABP2	CAPG	MPO	SRD5A1	TAP1	LTC4S	CCL20	CCL22	UCK2	ACAT2	LDLR	P2RY6	ABCG4	FN1	SYK	MARCO	CLEC5A	PTK2	CES1	LMNA	PLA2G5	ABCA10	TICAM2	PLTP	S100A8	LIPG	HDC	IL24	CLEC7A	JMJD6	BCL6
Mast_cell_Nano_princeton	Mast_cell	23950145	ITGA4	FCER1G	FCER1A	LTC4S	LTC4S	CCL22	SYT1	PLA2G5	SLC44A1	HDC	HMHA1	KIT	CR1	CD63	TPH1	VIP	CD48	TPSAB1	TPSAB1	TPSAB1	TPSAB1	SLPI	TRPV1	IL4	CYSLTR1	TAL1	TAL1	VCAM1	CD200R1	SLC6A9	C19orf59	FASN	CCR1	CCR3	CCR3	CCR4	CD80	CCL1	SIGLEC8	IL3RA	TPSB2	P2RY13	NCF4	GATA2	GATA1	MITF	BST1
[truncated: 675 more columns]
