# Supplementary material for: Transitions in lineage specification and gene regulatory networks in hematopoietic stem/progenitor cells over human development
Source: Cell Rep. 2021 Sep 14;36(11):109698. doi: 10.1016/j.celrep.2021.109698 (PMC8456780; doi:10.1016/j.celrep.2021.109698)
Supplement: Table S4. Gene sets mainly used in lineage scoring and AUCell analyses in this study, related to Figures 2, 3, 5, and 6 [file mmc5.xlsx]

## Sheet: Supplemental Table4
Supplemental Table 4. Gene-sets mainly used in lineage scoring and AUCell analyses in this study (related to Figures 2, 3, 5 and 6).
gene set	description	Source Publication (PMID)
G2M	G2M_core	27124452	HMGB2	CDK1	NUSAP1	UBE2C	BIRC5	TPX2	TOP2A	NDC80	CKS2	NUF2	CKS1B	MKI67	TMPO	CENPF	TACC3	FAM64A	SMC4	CCNB2	CKAP2L	CKAP2	AURKB	BUB1	KIF11	ANP32E	TUBB4B	GTSE1	KIF20B	HJURP	CDCA3	HN1	CDC20	TTK	CDC25C	KIF2C	RANGAP1	NCAPD2	DLGAP5	CDCA2	CDCA8	ECT2	KIF23	HMMR	AURKA	PSRC1	ANLN	LBR	CKAP5
S_phase	S_phase_core	27124452	MCM5	PCNA	TYMS	FEN1	MCM2	MCM4	RRM1	UNG	GINS2	MCM6	CDCA7	DTL	PRIM1	UHRF1	MLF1IP	HELLS	RFC2	RPA2	NASP	RAD51AP1	GMNN	WDR76	SLBP	CCNE2	UBR7	POLD3	MSH2	ATAD2	RAD51	RRM2	CDC45	CDC6	EXO1	TIPIN	DSCC1	BLM	CASP8AP2	USP1	CLSPN	POLA1	CHAF1B	BRIP1	E2F8
Erythroid	Erythroid_core	32386542	EPOR	KLF1	TFR2	CSF2RB	APOE	APOC1	CNRIP1
Myeloid	Myeloid_core	32386542	ELANE	AZU1	PRTN3	CFD	MPO	CSF1R	CST7	CTSG
Lymphoid	Lymphoid_core	32386542 and manual curation	VPREB1	VPREB3	LTB	DNTT	EBF1	CD79A	CD79B
Megakaryocyte	Megakaryocyte_core	32386542	MPIG6B	PF4	GP9	VWF	SELP
HSPC_MPP	HSPC_MPP_core	32386542 and manual curation	AVP	HOPX	MLLT3	RBPMS	BEX1	CAVIN1	HMGA2	NPR3	MAFF	CEBPB	CD52	MSRB3	ADAM28	HOXB2	JAML	NRIP1	GUCY1A1	BEX2	MDK	IL18	TNFSF10	GNAI1	ADGRG1	BST2	RARRES3	ALDH1A1	RGS10	PCBD1	ID1	ICA1
HSC	HSC_core	32386542 and manual curation	HOPX	MEG3	MLLT3	AVP	CRHBP	AREG	KLF2	CLEC9A	HLF	MECOM
Eosinophil_Basophil_Mast	Eosinophil_Basophil_Mast_core	31597962, 23950145, and manual curation	CLC	EPX	IL5RA	GRAP2	HDC	IL1RL1	PRG2	BACE2	ALOX5	SLC18A2	ALOX5AP	TRDC	MS4A3	EXD3	LMO4	SLC45A3	HPGD	CPA3	RHEX	ANXA1	CCL3	AL157895.1	PLIN2	MEIS2	HPGDS	ANGPT2	CXCL8	NLK	CSF2RB	CXCL3
Endothelial_cells	Endothelial_cells_core	31597962 and manual curation	TCIM	OIT3	GPR182	LYVE1	PCAT19	FCN3	KDR	MMRN2	STAB2	NTS	APLNR	COL4A2	CLEC4M	RBP1	CD14	CDH5	FGF23	COL4A1	TM4SF18	NR2F2	ECSCR	ANGPTL4	FEZ1	CLDN5	DNASE1L3	ECM1	PLPP3	IGFBP4	S100A16	WWTR1
Quiescence	Quiescence_core	28504724	ADAM28	ADAM8	AIF1	AKR1C3	ALDH1A1	ALOX5	ANKRD12	ANXA5	APP	AREG	ARMCX2	BAALC	BCL11A	BIRC3	C3orf14	CCL19	CCL20	CCL8	CCNG2	CD200	CD40	CD44	CD52	CD59	CH25H	CLEC2B	CREM	CRHBP	CTSO	CXCL1	CXCL10	CXCL11	CXCL13	CXCL2	CXCL3	CXCL5	CXCL6	CYTIP	DDX17	DMD	DST	DUSP6	EBI3	EMP1	ENPP4	ERG	EVI2A
[truncated: 79 more columns]
