# Supplementary material for: Transitions in lineage specification and gene regulatory networks in hematopoietic stem/progenitor cells over human development
Source: Cell Rep. 2021 Sep 14;36(11):109698. doi: 10.1016/j.celrep.2021.109698 (PMC8456780; doi:10.1016/j.celrep.2021.109698)
Supplement: Table S6. Significantly upregulated genes for each tissue per cluster, related to STAR Methods — A list of differentially expressed genes that are upregulated in each tissue compared to the others for each cluster. Cluster 21 was excluded due to the low number of cells. [file mmc7.xlsx]

## Sheet: cl1_eFL_vs_other_tissues
Supplemental Table 6. Significantly upregulated genes for each tissue per cluster (related to STAR Methods – Quantification and Statistical Analysis)
A = eFL
B = other tissues
Gene	ExpA	ExpB	FoldChange	log2FC	ExpFreqA	ExpFreqB	TotalA	TotalB	ExpFractionA	ExpFractionB	fishers.pval	wilcoxon.pval	combined.pval	adjusted.pval
HBA2	0.34663	0.00854434	40.5683	5.34228	662	33	2181	7657	0.30353	0.00430978	0	0	0	0
IGFBP2	0.330917	0.00836504	39.5596	5.30595	743	70	2181	7657	0.340669	0.00914196	0	0	0	0
HBG2	0.516317	0.0240689	21.4516	4.42302	792	40	2181	7657	0.363136	0.00522398	0	0	0	0
CTHRC1	0.47165	0.123656	3.81423	1.93139	892	663	2181	7657	0.408987	0.0865874	1.18058e-246	1.72586e-267	0	0
GIMAP6	0.260977	0.0773684	3.37318	1.75411	670	465	2181	7657	0.307199	0.0607287	2.17024e-184	2.60997e-201	0	0
PTAFR	0.440775	0.138394	3.18493	1.67126	964	749	2181	7657	0.441999	0.097819	1.40315e-262	5.05116e-268	0	0
PCNA	1.45746	0.459748	3.17013	1.66454	1442	1884	2181	7657	0.661165	0.246049	1.40037e-273	2.89106e-275	0	0
TNFAIP8L2	0.281361	0.0893073	3.15047	1.65557	679	544	2181	7657	0.311325	0.0710461	1.85606e-166	2.24503e-179	0	0
CHD7	0.26107	0.0854299	3.05596	1.61162	682	493	2181	7657	0.312701	0.0643855	2.39344e-182	4.99105e-196	0	0
WDR3	0.376491	0.127942	2.94268	1.55713	891	819	2181	7657	0.408528	0.106961	4.60945e-204	1.10745e-204	0	0
CPT2	0.298083	0.103211	2.88811	1.53013	743	667	2181	7657	0.340669	0.0871098	8.94276e-167	6.68766e-172	0	0
FAM43A	0.724927	0.256738	2.82361	1.49754	1217	1297	2181	7657	0.558001	0.169387	1.2532e-267	3.55594e-255	0	0
MRM2	0.386495	0.138787	2.78481	1.47758	947	875	2181	7657	0.434204	0.114275	1.44956e-219	4.13628e-213	0	0
FEN1	0.400128	0.144494	2.76917	1.46945	755	853	2181	7657	0.346171	0.111401	9.16124e-132	4.3199e-140	2.46803e-268	1.87904e-267
HYAL2	0.261031	0.0942994	2.76811	1.4689	662	596	2181	7657	0.30353	0.0778373	6.41102e-145	2.58529e-149	1.11902e-290	1.04808e-289
CSE1L	0.339172	0.123102	2.75521	1.46216	848	784	2181	7657	0.388812	0.10239	1.26612e-190	5.06694e-190	0	0
CCDC86	0.300262	0.109598	2.73965	1.45399	752	672	2181	7657	0.344796	0.0877628	5.45463e-170	3.50986e-174	0	0
TPM2	0.622917	0.228784	2.72274	1.44506	1159	1309	2181	7657	0.531408	0.170955	3.65086e-233	2.90553e-221	0	0
Z93241.1	0.450607	0.165666	2.71997	1.44359	827	860	2181	7657	0.379184	0.112316	6.47745e-163	2.77138e-168	0	0
UNG	0.75279	0.278009	2.70779	1.43712	1199	1428	2181	7657	0.549748	0.186496	7.4494e-230	5.07573e-220	0	0
HACD3	1.0635	0.402918	2.6395	1.40026	1549	2104	2181	7657	0.710225	0.274781	3.44878e-295	2.03423e-276	0	0
SLC29A1	0.346441	0.13187	2.62714	1.39349	819	817	2181	7657	0.375516	0.1067	1.09384e-168	3.47961e-169	0	0
LMNB1	0.64182	0.245092	2.61869	1.38885	1191	1366	2181	7657	0.54608	0.178399	3.80471e-238	1.7964e-225	0	0
GMNN	0.600641	0.231176	2.5982	1.37751	1083	1249	2181	7657	0.496561	0.163119	1.96106e-206	1.81633e-195	0	0
MCM2	0.680097	0.262569	2.59016	1.37304	1227	1429	2181	7657	0.562586	0.186627	1.86839e-244	8.10002e-228	0	0
JPT2	0.357929	0.138629	2.58191	1.36844	858	848	2181	7657	0.393398	0.110748	1.69782e-180	1.24809e-176	0	0
MCM6	0.565924	0.221281	2.55749	1.35473	1037	1273	2181	7657	0.47547	0.166253	2.86545e-179	6.26722e-175	0	0
H2AFY2	0.348552	0.136639	2.5509	1.35101	833	848	2181	7657	0.381935	0.110748	1.56428e-168	1.25151e-163	0	0
SLA	0.847678	0.33235	2.55056	1.35081	1459	1698	2181	7657	0.668959	0.221758	0	1.18932e-274	0	0
WDR75	0.277085	0.108874	2.54502	1.34768	708	678	2181	7657	0.324622	0.0885464	2.19031e-147	7.88162e-149	1.17341e-292	1.12015e-291
INKA1	0.627575	0.248339	2.52709	1.33748	1255	1433	2181	7657	0.575424	0.187149	4.48571e-259	1.40619e-225	0	0
CD7	0.358708	0.143381	2.50179	1.32296	766	843	2181	7657	0.351215	0.110095	1.1612e-138	1.98046e-138	1.46189e-273	1.18189e-272
IGF2BP1	0.411073	0.164871	2.49331	1.31806	946	916	2181	7657	0.433746	0.119629	3.22363e-209	6.5953e-199	0	0
UHRF1	0.406706	0.163451	2.48824	1.31512	745	896	2181	7657	0.341586	0.117017	1.36653e-119	2.1728e-124	1.66109e-240	9.04129e-240
MRPL17	0.394523	0.15877	2.48488	1.31318	929	973	2181	7657	0.425951	0.127073	1.04724e-187	2.92547e-178	0	0
CTPS1	0.342369	0.138769	2.46719	1.30287	826	885	2181	7657	0.378725	0.115581	2.47943e-157	1.33729e-153	2.36611e-307	2.59854e-306
HMGCL	0.32047	0.131435	2.43823	1.28584	807	816	2181	7657	0.370014	0.106569	3.98569e-163	2.17599e-156	0	0
CCDC58	0.300847	0.12343	2.43739	1.28534	771	789	2181	7657	0.353508	0.103043	3.88561e-152	9.01488e-148	2.41072e-296	2.37436e-295
CDCA4	0.335854	0.138411	2.42649	1.27887	810	854	2181	7657	0.371389	0.111532	1.98526e-156	5.04612e-152	7.09157e-305	7.68614e-304
CD200	0.56082	0.231741	2.42003	1.27502	1133	1204	2181	7657	0.519486	0.157242	4.57855e-242	4.36416e-217	0	0
MT2A	0.857771	0.358772	2.39085	1.25752	1409	1853	2181	7657	0.646034	0.242001	1.03698e-260	4.15148e-223	0	0
WDR12	0.412884	0.172703	2.39071	1.25744	985	1025	2181	7657	0.451628	0.133864	2.40089e-204	2.0315e-188	0	0
FANCL	0.437703	0.183113	2.39034	1.25722	993	1081	2181	7657	0.455296	0.141178	2.9534e-196	1.96968e-182	0	0
UMPS	0.355394	0.149385	2.37905	1.25039	865	928	2181	7657	0.396607	0.121196	1.51297e-166	6.60344e-158	0	0
MTAP	0.413516	0.17493	2.36389	1.24117	963	1075	2181	7657	0.441541	0.140394	8.47668e-183	4.23382e-167	0	0
ACTL6A	0.56592	0.239722	2.36074	1.23924	1194	1415	2181	7657	0.547455	0.184798	7.67373e-230	1.05627e-199	0	0
PPIF	0.436842	0.18559	2.3538	1.23499	969	1121	2181	7657	0.444292	0.146402	2.08896e-176	9.11664e-164	0	0
RNF146	0.251313	0.106998	2.34877	1.23191	658	646	2181	7657	0.301696	0.0843672	1.31625e-131	3.02438e-132	2.4092e-260	1.66564e-259
NINJ2	0.423251	0.180589	2.34373	1.22881	961	1092	2181	7657	0.440624	0.142615	1.94052e-178	1.54487e-164	0	0
GEMIN6	0.3017	0.129314	2.33308	1.22224	772	785	2181	7657	0.353966	0.102521	2.05253e-153	4.59356e-149	6.54462e-299	6.65728e-298
FBLN1	0.261826	0.112963	2.3178	1.21276	666	668	2181	7657	0.305365	0.0872404	3.16204e-130	2.20727e-131	4.1879e-258	2.83225e-257
INTS14	0.287267	0.124629	2.30497	1.20475	745	765	2181	7657	0.341586	0.0999086	2.27106e-145	9.39118e-141	1.40014e-282	1.21508e-281
UBE2T	0.281382	0.122268	2.30136	1.20249	684	728	2181	7657	0.313618	0.0950764	8.94684e-126	8.17383e-127	4.23614e-249	2.59607e-248
C14orf119	0.542534	0.236171	2.2972	1.19988	1190	1356	2181	7657	0.545621	0.177093	7.31043e-240	5.98295e-202	0	0
PDLIM7	0.417098	0.181631	2.2964	1.19937	984	1066	2181	7657	0.451169	0.139219	7.0456e-195	2.06273e-175	0	0
CALCRL	0.433996	0.189057	2.29558	1.19886	939	1054	2181	7657	0.430536	0.137652	1.26264e-175	8.37874e-162	0	0
PTGES2	0.360683	0.157266	2.29346	1.19753	856	957	2181	7657	0.392481	0.124984	1.81803e-156	5.57956e-146	7.04046e-299	7.13242e-298
ATP6V1B2	0.361104	0.157607	2.29117	1.19608	887	938	2181	7657	0.406694	0.122502	7.57501e-175	4.43276e-163	0	0
NOC3L	0.462262	0.201949	2.28901	1.19472	1021	1154	2181	7657	0.468134	0.150712	8.48947e-195	2.04302e-174	0	0
METTL13	0.275623	0.120614	2.28517	1.1923	721	772	2181	7657	0.330582	0.100823	4.53323e-133	4.58216e-128	1.24412e-257	8.30082e-257
CSTF1	0.306444	0.134425	2.27966	1.18882	787	829	2181	7657	0.360844	0.108267	5.53682e-151	2.34214e-144	8.7884e-292	8.3255e-291
TMEM97	0.53224	0.234554	2.26915	1.18215	1093	1378	2181	7657	0.501146	0.179966	2.49767e-186	2.28457e-166	0	0
KNOP1	0.544901	0.240172	2.26879	1.18193	1091	1335	2181	7657	0.500229	0.17435	2.52379e-193	4.13466e-174	0	0
MFAP1	0.517279	0.228533	2.26348	1.17854	1136	1348	2181	7657	0.520862	0.176048	3.17202e-213	9.84916e-183	0	0
TRH	0.773892	0.342015	2.26274	1.17807	1361	1605	2181	7657	0.624026	0.209612	4.69027e-283	1.86736e-235	0	0
CIAPIN1	0.598728	0.264723	2.26172	1.17742	1246	1596	2181	7657	0.571298	0.208437	1.9596e-221	4.8174e-183	0	0
MYCBP	0.314145	0.139258	2.25585	1.17367	793	896	2181	7657	0.363595	0.117017	3.64098e-140	2.85488e-132	6.4962e-269	4.97641e-268
IGF2BP3	0.418024	0.185477	2.25378	1.17234	973	1036	2181	7657	0.446126	0.135301	6.66431e-196	1.49645e-176	0	0
MYC	1.34701	0.597891	2.25293	1.1718	1446	2059	2181	7657	0.662999	0.268904	1.72437e-243	4.84376e-225	0	0
POLD3	0.277834	0.123572	2.24835	1.16887	680	780	2181	7657	0.311784	0.101868	6.02547e-114	2.25796e-111	7.02672e-222	3.13675e-221
TBRG4	0.39613	0.176228	2.24783	1.16853	949	1092	2181	7657	0.435122	0.142615	1.25465e-172	5.13814e-156	0	0
ARMC6	0.345641	0.153802	2.2473	1.1682	810	959	2181	7657	0.371389	0.125245	1.35026e-135	5.85325e-128	4.77772e-260	3.29397e-259
PPIL1	0.45349	0.201806	2.24716	1.1681	1044	1194	2181	7657	0.47868	0.155936	4.55038e-198	2.50781e-174	0	0
CASP3	0.275419	0.122806	2.24271	1.16525	706	763	2181	7657	0.323705	0.0996474	2.269e-128	1.54772e-124	2.03681e-249	1.25755e-248
GART	0.513199	0.229381	2.23732	1.16177	1112	1361	2181	7657	0.509858	0.177746	8.61328e-199	7.80573e-173	0	0
MRPL39	0.34943	0.156272	2.23603	1.16094	887	987	2181	7657	0.406694	0.128902	1.4499e-164	5.61129e-149	0	0
NRROS	0.420203	0.188175	2.23304	1.15901	958	1079	2181	7657	0.439248	0.140917	1.16987e-179	1.15685e-161	0	0
SASH3	0.479251	0.214995	2.22912	1.15648	1040	1227	2181	7657	0.476845	0.160246	1.27318e-189	7.78836e-166	0	0
SAE1	0.63589	0.285763	2.22523	1.15396	1278	1615	2181	7657	0.58597	0.210918	1.11122e-234	1.27675e-197	0	0
GINS2	0.518324	0.233902	2.21598	1.14795	879	1204	2181	7657	0.403026	0.157242	2.86028e-122	3.17313e-119	5.02556e-238	2.66526e-237
WDR77	0.433379	0.195642	2.21516	1.14741	1003	1170	2181	7657	0.459881	0.152801	5.07225e-183	1.53646e-160	0	0
AIMP2	0.472175	0.213277	2.2139	1.14659	1075	1278	2181	7657	0.492893	0.166906	1.19853e-196	4.68608e-169	0	0
DDX56	0.496235	0.224183	2.21352	1.14634	1101	1312	2181	7657	0.504814	0.171346	1.08051e-202	2.21049e-175	0	0
TRAP1	0.605049	0.273375	2.21325	1.14617	1219	1600	2181	7657	0.558918	0.208959	5.01512e-207	1.75697e-176	0	0
FAR2	0.340756	0.154036	2.21218	1.14547	772	906	2181	7657	0.353966	0.118323	4.31957e-129	3.89073e-123	9.72126e-249	5.85635e-248
NEK6	0.338989	0.15451	2.19396	1.13354	792	912	2181	7657	0.363136	0.119107	1.49135e-136	1.3868e-128	1.25779e-261	8.86885e-261
CPVL	0.328978	0.150008	2.19306	1.13295	769	929	2181	7657	0.352591	0.121327	8.99873e-124	1.43948e-117	7.16794e-238	3.79336e-237
FARSA	0.691276	0.315503	2.19103	1.13161	1331	1792	2181	7657	0.610271	0.234034	1.64509e-229	3.81974e-189	0	0
SLC43A3	0.348613	0.159214	2.18959	1.13066	839	952	2181	7657	0.384686	0.124331	8.35394e-150	3.0203e-138	1.66759e-284	1.47294e-283
SIGLEC10	0.388928	0.178689	2.17657	1.12205	882	1006	2181	7657	0.404402	0.131383	1.13829e-158	3.73907e-144	2.95773e-299	3.02102e-298
DNAJA3	0.265325	0.121926	2.17612	1.12176	690	759	2181	7657	0.316369	0.099125	4.98666e-122	1.77864e-118	4.89096e-237	2.56105e-236
GFI1B	0.340408	0.156782	2.17122	1.11851	771	914	2181	7657	0.353508	0.119368	2.46197e-127	5.34855e-120	7.46836e-244	4.23207e-243
CASP8AP2	0.42616	0.196488	2.16888	1.11695	904	1152	2181	7657	0.414489	0.150451	1.77828e-141	7.3299e-131	8.14319e-269	6.21889e-268
ARHGAP25	0.426676	0.197192	2.16376	1.11354	944	1124	2181	7657	0.432829	0.146794	2.79345e-164	7.01473e-149	0	0
SURF6	0.303783	0.141067	2.15346	1.10666	729	851	2181	7657	0.33425	0.11114	2.98166e-121	3.65418e-116	5.93069e-234	3.01639e-233
RRM1	0.505211	0.235453	2.1457	1.10145	993	1355	2181	7657	0.455296	0.176962	4.34379e-145	4.30987e-131	1.18614e-272	9.40578e-272
DCAF12	0.29818	0.139081	2.14394	1.10026	764	850	2181	7657	0.350298	0.11101	1.79254e-136	1.20247e-127	1.30581e-260	9.10402e-260
TMEM107	0.567273	0.26484	2.14195	1.09892	1044	1354	2181	7657	0.47868	0.176832	6.88458e-168	7.38275e-150	0	0
RRS1	0.377645	0.176765	2.13643	1.0952	880	1087	2181	7657	0.403485	0.141962	1.33997e-142	4.31869e-128	3.59335e-267	2.68636e-266
GIMAP7	0.445706	0.208978	2.13279	1.09274	896	1059	2181	7657	0.410821	0.138305	8.78873e-155	8.18638e-143	4.91328e-294	4.72665e-293
SNRNP40	0.74553	0.349777	2.13145	1.09183	1398	1978	2181	7657	0.64099	0.258326	8.67686e-232	1.20571e-185	0	0
LEO1	0.400867	0.188474	2.1269	1.08875	946	1106	2181	7657	0.433746	0.144443	1.13288e-168	6.29605e-149	0	0
MTHFD1	0.633508	0.297992	2.12592	1.08809	1269	1702	2181	7657	0.581843	0.22228	1.06172e-213	1.23441e-173	0	0
SDAD1	0.577618	0.272154	2.12239	1.08569	1188	1567	2181	7657	0.544704	0.204649	1.21526e-197	6.20573e-163	0	0
RNF34	0.263386	0.124642	2.11314	1.07939	708	765	2181	7657	0.324622	0.0999086	7.64972e-129	2.10229e-123	9.30298e-249	5.63171e-248
RARS	0.71776	0.339981	2.11118	1.07805	1372	1876	2181	7657	0.629069	0.245005	4.61119e-236	5.15485e-188	0	0
CD33	0.9971	0.472517	2.11019	1.07737	1564	2211	2181	7657	0.717102	0.288755	4.62177e-284	1.33182e-217	0	0
MYO1F	0.487458	0.231029	2.10994	1.0772	1056	1278	2181	7657	0.484182	0.166906	1.95613e-187	2.58767e-161	0	0
NUP62	0.476702	0.22636	2.10595	1.07447	1045	1351	2181	7657	0.479138	0.17644	7.88134e-169	2.34189e-144	0	0
RAMP2	0.317138	0.150609	2.1057	1.0743	680	790	2181	7657	0.311784	0.103174	4.74686e-112	9.51768e-108	2.27593e-216	9.65618e-216
ACAT1	0.561978	0.267436	2.10135	1.07132	1172	1573	2181	7657	0.537368	0.205433	4.8466e-189	2.16966e-154	0	0
MTCH2	0.693006	0.330418	2.09736	1.06858	1336	1877	2181	7657	0.612563	0.245135	5.78574e-217	3.48898e-172	0	0
POLR3K	0.366533	0.175049	2.09388	1.06618	865	1082	2181	7657	0.396607	0.141309	4.50184e-137	1.10573e-123	2.97707e-257	1.98099e-256
PYCR1	0.387816	0.185635	2.08914	1.06291	878	1102	2181	7657	0.402568	0.143921	4.26287e-139	6.30308e-126	1.63336e-261	1.14844e-260
ZBTB16	0.636718	0.305166	2.08647	1.06106	1122	1636	2181	7657	0.514443	0.213661	1.34141e-155	1.89898e-134	1.69526e-286	1.5245e-285
METAP1	0.306991	0.147438	2.08217	1.05809	753	923	2181	7657	0.345254	0.120543	3.16829e-118	1.3754e-108	2.2656e-223	1.0299e-222
NUP93	0.431048	0.208016	2.07219	1.05115	997	1254	2181	7657	0.45713	0.163772	2.29945e-164	1.56636e-139	2.51188e-300	2.61953e-299
SART3	0.274881	0.132972	2.06721	1.04769	693	846	2181	7657	0.317744	0.110487	2.13028e-107	1.70925e-101	1.74283e-205	6.60414e-205
OGFOD1	0.30314	0.14673	2.06597	1.04682	758	923	2181	7657	0.347547	0.120543	3.50559e-120	1.0895e-110	2.02141e-227	9.50215e-227
RFC4	0.385473	0.187048	2.06082	1.04322	838	1112	2181	7657	0.384227	0.145227	1.14852e-120	1.20439e-110	7.33506e-228	3.46774e-227
CCDC137	0.427128	0.207848	2.055	1.03914	978	1186	2181	7657	0.448418	0.154891	4.04742e-168	3.06944e-146	0	0
NAT10	0.343191	0.167123	2.05353	1.03811	822	1010	2181	7657	0.376891	0.131905	1.51387e-131	4.16501e-120	3.63884e-248	2.18154e-247
NUP37	0.583148	0.285248	2.04435	1.03165	1217	1651	2181	7657	0.558001	0.21562	5.56708e-197	2.27287e-154	0	0
CPSF2	0.298267	0.146191	2.04026	1.02875	747	875	2181	7657	0.342503	0.114275	2.45143e-124	1.40441e-115	1.89382e-236	9.81306e-236
SUSD3	0.79533	0.390298	2.03775	1.02698	1434	2005	2181	7657	0.657497	0.261852	1.60179e-246	3.63171e-184	0	0
SMC6	0.347498	0.170571	2.03726	1.02663	818	996	2181	7657	0.375057	0.130077	2.30952e-132	8.86565e-122	1.19338e-250	7.49867e-250
PPAT	0.352331	0.173076	2.0357	1.02553	888	1036	2181	7657	0.407153	0.135301	1.66041e-155	5.6505e-138	6.31812e-290	5.85133e-289
UCHL1	0.285682	0.140999	2.02613	1.01872	696	834	2181	7657	0.31912	0.10892	1.17594e-110	9.49101e-106	5.53519e-213	2.26705e-212
CPSF3	0.577782	0.285471	2.02396	1.01718	1211	1660	2181	7657	0.55525	0.216795	1.47188e-192	8.12161e-154	0	0
EXOSC4	0.439305	0.217382	2.02089	1.01499	998	1244	2181	7657	0.457588	0.162466	1.50076e-166	1.4665e-140	1.55117e-303	1.66667e-302
CHEK1	0.306724	0.152137	2.01611	1.01157	698	910	2181	7657	0.320037	0.118846	1.93047e-98	7.99894e-95	6.83547e-190	2.18912e-189
DPP3	0.294604	0.146196	2.01513	1.01087	762	914	2181	7657	0.349381	0.119368	1.72288e-123	2.21103e-113	2.06874e-233	1.0415e-232
CDT1	0.603388	0.299717	2.01319	1.00949	1123	1587	2181	7657	0.514901	0.207261	7.80214e-164	5.46427e-140	2.97252e-300	3.07408e-299
DHFR	0.474604	0.235783	2.01289	1.00927	799	1171	2181	7657	0.366346	0.152932	8.85773e-97	8.9188e-91	3.3932e-184	1.01714e-183
NSUN2	0.267889	0.133177	2.01152	1.00829	687	812	2181	7657	0.314993	0.106047	5.61814e-111	1.55098e-103	4.28351e-211	1.72312e-210
RRP9	0.320491	0.159413	2.01044	1.00751	802	1002	2181	7657	0.367721	0.130861	1.46923e-124	1.49647e-112	1.19524e-233	6.04193e-233
EXOSC3	0.356932	0.177733	2.00825	1.00594	862	1089	2181	7657	0.395232	0.142223	2.18329e-134	4.0382e-118	5.10546e-249	3.12112e-248
VAPB	0.254852	0.126933	2.00777	1.00559	666	790	2181	7657	0.305365	0.103174	2.44056e-106	1.18614e-100	1.37294e-203	5.08602e-203
SUCLG2	0.394496	0.197003	2.00249	1.00179	831	1107	2181	7657	0.381018	0.144574	1.37655e-118	4.37539e-106	3.10172e-221	1.37473e-220

## Sheet: cl1_FL_vs_other_tissues
Supplemental Table 6. Significantly upregulated genes for each tissue per cluster (related to STAR Methods – Quantification and Statistical Analysis)
A = FL
B = other tissues
Gene	ExpA	ExpB	FoldChange	log2FC	ExpFreqA	ExpFreqB	TotalA	TotalB	ExpFractionA	ExpFractionB	fishers.pval	wilcoxon.pval	combined.pval	adjusted.pval
SDF2L1	1.21414	0.368408	3.29564	1.72056	1919	1713	3910	5928	0.490793	0.288968	5.05968e-91	1.53765e-158	4.45245e-246	5.42245e-245
DLK1	1.39845	0.478991	2.91957	1.54576	2234	1633	3910	5928	0.571355	0.275472	4.54484e-190	2.31126e-245	0	0
HSPA1B	0.889565	0.306891	2.89864	1.53538	1209	1187	3910	5928	0.309207	0.200236	2.12634e-34	7.90594e-53	3.33698e-84	8.30592e-84
PTGS2	0.650118	0.225679	2.88073	1.52643	1284	879	3910	5928	0.328389	0.148279	4.37147e-97	1.74385e-115	3.71337e-209	3.19225e-208
TIPARP	0.797656	0.296185	2.6931	1.42927	1575	1011	3910	5928	0.402813	0.170547	1.33822e-142	3.05647e-158	2.82375e-297	4.73557e-296
CXCL8	5.66621	2.26551	2.50108	1.32255	1816	1221	3910	5928	0.46445	0.205972	9.82185e-161	3.09744e-161	0	0
CXCL3	0.838711	0.339937	2.46725	1.3029	1187	1127	3910	5928	0.303581	0.190115	6.31747e-38	2.92084e-52	3.78859e-87	9.81196e-87
DUSP10	0.527749	0.220285	2.39575	1.26048	1247	1131	3910	5928	0.318926	0.190789	4.66299e-47	2.54486e-66	3.07013e-110	1.05041e-109
HIST1H2BD	0.748014	0.337405	2.21696	1.14858	1437	1313	3910	5928	0.367519	0.221491	2.08667e-55	9.533e-80	6.14388e-132	2.62979e-131
IQGAP1	0.638289	0.291439	2.19013	1.13101	1471	1323	3910	5928	0.376215	0.223178	3.47903e-60	2.67903e-81	3.01453e-138	1.36454e-137
HIST1H2AE	1.02812	0.479417	2.14453	1.10066	1793	1756	3910	5928	0.458568	0.296221	5.33188e-60	5.52034e-93	1.02993e-149	5.32129e-149
IPO11	0.478065	0.234363	2.03985	1.02846	1198	1288	3910	5928	0.306394	0.217274	5.01545e-23	1.87693e-39	1.33221e-59	2.41212e-59

## Sheet: cl1_FBM_vs_other_tissues
Supplemental Table 6. Significantly upregulated genes for each tissue per cluster (related to STAR Methods – Quantification and Statistical Analysis)
A = FBM
B = other tissues
Gene	ExpA	ExpB	FoldChange	log2FC	ExpFreqA	ExpFreqB	TotalA	TotalB	ExpFractionA	ExpFractionB	fishers.pval	wilcoxon.pval	combined.pval	adjusted.pval
ID3	3.24169	0.263987	12.2797	3.61821	521	853	937	8901	0.55603	0.0958319	2.04052e-229	0	0	0
PRTN3	0.584949	0.05557	10.5263	3.39593	307	458	937	8901	0.327641	0.0514549	2.02945e-128	4.69499e-211	0	0
TNFRSF12A	1.03548	0.111453	9.29075	3.21579	436	690	937	8901	0.465315	0.0775194	6.43156e-187	2.26996e-293	0	0
EMP1	0.724196	0.0990723	7.30977	2.86983	325	619	937	8901	0.346852	0.0695427	3.82593e-114	2.71145e-174	6.86545e-285	5.65079e-283
CD83	2.03581	0.317589	6.4102	2.68037	632	1868	937	8901	0.674493	0.209864	4.30952e-181	9.7596e-280	0	0
MLF1	1.22587	0.262002	4.67885	2.22615	485	1450	937	8901	0.517609	0.162903	1.69857e-120	1.737e-171	1.9767e-288	1.76256e-286
S100A10	1.08356	0.234478	4.62118	2.20826	405	1327	937	8901	0.432231	0.149084	3.37893e-84	9.14785e-122	1.45864e-202	7.43214e-201
HES1	1.0328	0.227543	4.53892	2.18235	315	1014	937	8901	0.336179	0.11392	4.04961e-63	1.57106e-89	2.22131e-149	6.60223e-148
CXCL8	12.1524	2.71857	4.47015	2.16032	733	2304	937	8901	0.782284	0.258847	4.8306e-219	2.67429e-265	0	0
SERTAD1	1.40028	0.313488	4.46678	2.15924	564	1977	937	8901	0.601921	0.22211	4.26928e-122	3.47792e-186	1.05051e-304	1.02186e-302
PLK3	0.832445	0.191922	4.33742	2.11684	402	1311	937	8901	0.429029	0.147287	6.34997e-84	6.68537e-121	1.99219e-201	9.68929e-200
PTX3	1.36469	0.316558	4.31104	2.10804	440	1609	937	8901	0.469584	0.180766	4.58565e-80	1.61374e-115	3.31523e-192	1.41892e-190
RGS1	2.27297	0.549977	4.13285	2.04714	570	2320	937	8901	0.608324	0.260645	8.92649e-99	5.66705e-149	2.87393e-244	1.92194e-242
MAP9	1.1959	0.357727	3.34305	1.74117	458	2073	937	8901	0.488794	0.232895	4.65982e-58	4.52805e-88	7.05007e-143	1.98515e-141
NR4A1	0.55615	0.173794	3.20005	1.67809	286	980	937	8901	0.305229	0.1101	1.64373e-51	7.99272e-69	3.60943e-117	7.72417e-116
SLC25A33	0.982517	0.317875	3.0909	1.62803	472	2257	937	8901	0.503735	0.253567	5.70096e-54	6.4206e-88	1.1873e-138	3.09856e-137
MPO	0.53514	0.17732	3.01794	1.59356	296	1291	937	8901	0.315902	0.14504	1.90872e-35	9.40232e-51	3.51991e-83	4.37942e-82
TIPARP	1.2517	0.415883	3.00975	1.58964	500	2086	937	8901	0.533618	0.234356	2.83065e-77	8.70505e-103	1.01585e-176	3.74813e-175
NINJ1	0.582455	0.196349	2.96642	1.56872	319	1523	937	8901	0.340448	0.171104	4.65145e-32	1.59767e-47	1.34434e-76	1.45298e-75
PRR7	0.704308	0.239931	2.93546	1.55359	349	1685	937	8901	0.372465	0.189305	5.35489e-35	2.13764e-51	2.25027e-83	2.83269e-82
CDC42EP3	0.6288	0.218209	2.88164	1.52689	327	1554	937	8901	0.348986	0.174587	1.97069e-33	2.78289e-47	1.00638e-77	1.1335e-76
PNP	1.1542	0.401672	2.87349	1.5228	483	2512	937	8901	0.515475	0.282215	1.27843e-45	6.32187e-77	2.26156e-119	4.93851e-118
SKIL	1.01718	0.362812	2.80359	1.48727	466	1985	937	8901	0.497332	0.223009	4.28213e-67	1.90968e-90	2.94721e-154	9.55612e-153
RELB	0.504956	0.185702	2.71918	1.44317	288	1204	937	8901	0.307364	0.135266	2.42175e-37	3.57033e-49	1.70218e-83	2.19438e-82
HIST1H2BD	1.15041	0.432191	2.66181	1.41241	444	2306	937	8901	0.473853	0.259072	2.00839e-40	3.62878e-58	1.63737e-95	2.61491e-94
TSC22D2	0.569763	0.21776	2.61647	1.38762	324	1589	937	8901	0.345784	0.178519	1.13039e-30	9.11742e-44	1.74236e-71	1.69484e-70
PTS	0.526102	0.204878	2.56787	1.36057	311	1542	937	8901	0.33191	0.173239	1.94012e-28	1.54797e-40	4.69938e-66	4.22549e-65
RASGEF1B	0.634908	0.252308	2.5164	1.33136	335	1607	937	8901	0.357524	0.180542	1.29499e-33	3.98923e-45	9.24505e-76	9.79426e-75
IER3	0.68698	0.273519	2.51163	1.32863	325	1478	937	8901	0.346852	0.166049	1.96004e-36	1.38436e-47	5.18575e-81	6.16528e-80
CDKN2D	0.769393	0.310392	2.47878	1.30963	366	1923	937	8901	0.390608	0.216043	3.71442e-30	4.92916e-44	3.08477e-71	2.94705e-70
NFKBIB	0.507021	0.207882	2.43899	1.28628	305	1592	937	8901	0.325507	0.178856	2.32252e-24	2.23243e-36	7.12966e-58	5.29773e-57
NEU1	1.01322	0.418903	2.41875	1.27426	425	2635	937	8901	0.453575	0.296034	7.20595e-22	1.11341e-39	1.11823e-58	8.54647e-58
CSRNP1	0.955855	0.397663	2.40368	1.26525	465	2519	937	8901	0.496265	0.283002	1.10564e-38	1.15759e-58	2.83878e-94	4.33927e-93
RAB11FIP1	0.768462	0.320903	2.39469	1.25984	400	2103	937	8901	0.426894	0.236266	7.77344e-34	6.53321e-50	9.67412e-81	1.13751e-79
PNMA1	0.769186	0.323261	2.37946	1.25063	381	2238	937	8901	0.406617	0.251432	7.75519e-23	3.31231e-38	3.55033e-58	2.65654e-57
ELMSAN1	0.59697	0.252573	2.36355	1.24096	327	1816	937	8901	0.348986	0.204022	2.68385e-22	3.59567e-33	1.2099e-52	7.39767e-52
SNHG9	0.834824	0.353906	2.35889	1.23811	436	2582	937	8901	0.465315	0.29008	8.50871e-27	2.06905e-47	2.96684e-71	2.85993e-70
STK17A	0.625037	0.265772	2.35178	1.23375	334	1806	937	8901	0.356457	0.202899	9.13601e-25	8.10313e-36	1.01535e-57	7.44126e-57
DPH3	0.699915	0.305103	2.29403	1.19789	377	2155	937	8901	0.402348	0.242108	1.39976e-24	7.64425e-38	1.51289e-59	1.19911e-58
PTPRE	0.569781	0.259689	2.19409	1.13362	315	1882	937	8901	0.336179	0.211437	6.88535e-17	3.16517e-26	2.11241e-40	8.30986e-40
MARCKS	0.904567	0.412915	2.19069	1.13138	432	2612	937	8901	0.461046	0.29345	1.39934e-24	3.05875e-41	6.38671e-63	5.33889e-62
ING2	0.820277	0.376403	2.17925	1.12383	383	2530	937	8901	0.408751	0.284238	1.21855e-14	2.04128e-27	2.35046e-39	8.79369e-39
CXCL3	1.04702	0.484603	2.16057	1.11141	313	2001	937	8901	0.334045	0.224806	4.43437e-13	5.14121e-19	1.63134e-29	3.73775e-29
PLIN2	0.64247	0.302144	2.12637	1.08839	332	2150	937	8901	0.354322	0.241546	2.63673e-13	1.54343e-22	3.26329e-33	8.93023e-33
MYLIP	0.539948	0.254194	2.12416	1.08689	302	1860	937	8901	0.322305	0.208965	2.2086e-14	1.7779e-22	3.24048e-34	9.29575e-34
MAP2K3	0.600544	0.286625	2.09523	1.06711	333	2186	937	8901	0.35539	0.24559	1.46603e-12	1.1927e-22	1.3766e-32	3.68242e-32
KDM6B	0.534761	0.256112	2.08799	1.06212	295	1834	937	8901	0.314835	0.206044	1.55058e-13	1.87718e-20	2.20972e-31	5.55025e-31
AC093673.1	0.541642	0.261299	2.07288	1.05163	303	1882	937	8901	0.323372	0.211437	5.32248e-14	1.21569e-21	5.15846e-33	1.4009e-32
TAGAP	0.663397	0.325587	2.03754	1.02683	363	2082	937	8901	0.387407	0.233906	3.8774e-23	1.42297e-32	6.94834e-53	4.32252e-52
IGLL1	0.974108	0.478872	2.03417	1.02444	412	2411	937	8901	0.439701	0.270868	1.19718e-25	1.30268e-35	2.16325e-58	1.63005e-57

## Sheet: cl1_PBM_vs_other_tissues
Supplemental Table 6. Significantly upregulated genes for each tissue per cluster (related to STAR Methods – Quantification and Statistical Analysis)
A = PBM
B = other tissues
Gene	ExpA	ExpB	FoldChange	log2FC	ExpFreqA	ExpFreqB	TotalA	TotalB	ExpFractionA	ExpFractionB	fishers.pval	wilcoxon.pval	combined.pval	adjusted.pval
LAIR2	0.771268	0.0176842	43.6133	5.4467	576	109	1668	8170	0.345324	0.0133415	0	0	0	0
C3orf80	0.519433	0.020086	25.8605	4.69268	507	143	1668	8170	0.303957	0.0175031	4.16227e-284	0	0	0
PRKG2	0.503819	0.0300244	16.7803	4.0687	550	222	1668	8170	0.329736	0.0271726	3.43341e-275	0	0	0
AKR1C3	1.43961	0.149934	9.60166	3.26328	1151	936	1668	8170	0.690048	0.114565	0	0	0	0
FAM30A	5.90655	0.644345	9.16674	3.19641	1615	1786	1668	8170	0.968225	0.218605	0	0	0	0
ADGRG6	0.466373	0.0612113	7.61908	2.92962	536	423	1668	8170	0.321343	0.0517748	1.10347e-189	6.8807e-259	0	0
MTRNR2L12	1.78542	0.269989	6.61291	2.72528	1258	1665	1668	8170	0.754197	0.203794	0	0	0	0
AJ009632.2	0.469498	0.0804276	5.83753	2.54536	550	579	1668	8170	0.329736	0.070869	1.45288e-157	7.59944e-211	0	0
FTX	0.893073	0.155338	5.74924	2.52337	826	1082	1668	8170	0.495204	0.132436	1.68608e-214	2.91153e-294	0	0
PCDH9	1.024	0.17841	5.73961	2.52095	733	778	1668	8170	0.439448	0.0952264	4.19098e-222	2.84233e-284	0	0
PPP1R14B	1.5939	0.303603	5.24995	2.3923	1199	1916	1668	8170	0.718825	0.234517	1.08832e-306	0	0	0
CXCR4	1.27246	0.249477	5.10049	2.35064	877	1098	1668	8170	0.525779	0.134394	2.95147e-243	0	0	0
MTURN	0.969065	0.191895	5.04996	2.33627	916	1210	1668	8170	0.549161	0.148103	1.63214e-245	0	0	0
YPEL3	1.18146	0.237344	4.97781	2.31551	1076	1613	1668	8170	0.645084	0.19743	2.49436e-274	0	0	0
CD81	1.99818	0.405439	4.92843	2.30113	1372	1989	1668	8170	0.822542	0.243452	0	0	0	0
MAN1A1	0.718528	0.149603	4.80289	2.2639	754	1079	1668	8170	0.452038	0.132069	4.8601e-173	8.21611e-233	0	0
EREG	1.16114	0.242362	4.79094	2.26031	774	924	1668	8170	0.464029	0.113097	5.24947e-215	1.44962e-274	0	0
MT-ATP8	0.960954	0.201974	4.75782	2.2503	936	1283	1668	8170	0.561151	0.157038	5.27476e-244	0	0	0
VEGFB	0.447102	0.0948391	4.71432	2.23705	560	710	1668	8170	0.335731	0.0869033	1.45641e-135	8.56247e-179	0	0
FLT3	0.801197	0.174839	4.58247	2.19613	779	1228	1668	8170	0.467026	0.150306	2.98303e-161	1.30267e-219	0	0
ABHD17A	0.657946	0.145125	4.53367	2.18068	746	1152	1668	8170	0.447242	0.141004	3.03466e-156	1.33516e-213	0	0
ZNRF1	1.09454	0.249725	4.383	2.13192	1010	1818	1668	8170	0.605516	0.222521	2.19254e-198	2.10029e-287	0	0
PURA	0.577953	0.132423	4.36445	2.1258	658	948	1668	8170	0.394484	0.116034	4.28708e-144	1.95281e-190	0	0
NPDC1	1.29917	0.302692	4.29205	2.10167	1086	1559	1668	8170	0.651079	0.19082	1.83302e-291	0	0	0
SLC40A1	0.507599	0.118534	4.28229	2.09838	538	850	1668	8170	0.322542	0.104039	1.05297e-100	1.7858e-131	1.00087e-228	1.32808e-227
PTMS	1.24746	0.297638	4.19119	2.06736	1077	1668	1668	8170	0.645683	0.204162	7.97521e-265	0	0	0
MT-ND6	0.758825	0.182328	4.16186	2.05723	787	1223	1668	8170	0.471823	0.149694	1.71275e-166	1.37035e-225	0	0
PLCB1	0.424202	0.103521	4.09773	2.03482	517	776	1668	8170	0.309952	0.0949816	2.93153e-102	1.23291e-132	1.94638e-231	2.61624e-230
IMPA2	0.415906	0.103199	4.03014	2.01083	539	886	1668	8170	0.323141	0.108446	1.25982e-95	1.06949e-128	6.92782e-221	8.69126e-220
FAM89B	0.4301	0.109996	3.91016	1.96723	557	877	1668	8170	0.333933	0.107344	1.9923e-105	1.52946e-138	1.70461e-240	2.41682e-239
ZNF787	0.534876	0.138933	3.84988	1.94482	665	991	1668	8170	0.398681	0.121297	2.08103e-140	6.52661e-179	0	0
VAV3	0.722305	0.19202	3.7616	1.91135	770	1373	1668	8170	0.461631	0.168054	4.79787e-135	7.59155e-183	0	0
CAST	1.2862	0.345084	3.7272	1.89809	1062	2119	1668	8170	0.636691	0.259364	1.45762e-185	1.9258e-262	0	0
MBD2	0.409329	0.11008	3.71849	1.89472	513	830	1668	8170	0.307554	0.101591	4.25859e-92	5.07552e-120	1.05063e-208	1.19495e-207
HEXDC	0.448839	0.122083	3.6765	1.87833	555	949	1668	8170	0.332734	0.116157	5.4084e-94	1.32075e-125	3.59513e-216	4.35201e-215
LRRC75A	1.2378	0.337083	3.67209	1.8766	675	1570	1668	8170	0.404676	0.192166	1.62847e-71	7.58577e-93	4.64616e-161	3.48462e-160
MGLL	0.822398	0.225579	3.64572	1.86621	859	1466	1668	8170	0.514988	0.179437	3.51228e-167	2.19651e-216	0	0
CTDSPL	0.47189	0.130472	3.61678	1.8547	563	1027	1668	8170	0.33753	0.125704	3.3843e-87	1.37546e-116	2.17334e-200	2.33099e-199
SAP30	0.499814	0.1394	3.58546	1.84216	543	1052	1668	8170	0.32554	0.128764	7.45956e-76	2.97631e-100	8.95083e-173	7.68805e-172
SAMD1	0.505329	0.141159	3.57985	1.8399	591	1062	1668	8170	0.354317	0.129988	1.12981e-94	4.38923e-126	2.50908e-217	3.09155e-216
CRHBP	2.33245	0.653916	3.5669	1.83467	1258	2331	1668	8170	0.754197	0.285312	3.56363e-280	0	0	0
TAF10	0.7483	0.209965	3.56392	1.83347	808	1520	1668	8170	0.484412	0.186047	2.23778e-133	8.10271e-180	0	2.52144e-308
MAP2K2	1.3204	0.370849	3.56049	1.83207	1158	2367	1668	8170	0.694245	0.289718	3.60916e-208	2.46185e-295	0	0
AC008105.3	0.58139	0.1637	3.55156	1.82845	662	1115	1668	8170	0.396882	0.136475	1.13858e-119	1.42464e-155	1.02422e-271	1.63087e-270
C1orf21	0.793378	0.226602	3.50119	1.80785	816	1520	1668	8170	0.489209	0.186047	2.97191e-137	6.3865e-181	0	0
UBE2M	0.815088	0.236294	3.44947	1.78638	885	1621	1668	8170	0.530576	0.198409	3.90916e-158	2.16257e-209	0	0
TRAF5	0.509917	0.150768	3.38213	1.75793	552	1104	1668	8170	0.330935	0.135129	2.43265e-73	4.07238e-97	3.86505e-167	3.10103e-166
FAM117A	0.92183	0.275616	3.34462	1.74184	876	1836	1668	8170	0.52518	0.224725	4.51589e-126	2.32127e-174	7.22697e-297	1.30086e-295
ZBTB20	1.26947	0.380807	3.33362	1.73709	1024	2092	1668	8170	0.613909	0.256059	3.41513e-168	1.4867e-222	0	0
BRI3	1.41452	0.425557	3.32393	1.73289	1208	2402	1668	8170	0.724221	0.294002	9.79553e-235	6.36436e-300	0	0
CTSZ	0.43346	0.132195	3.27894	1.71323	536	1040	1668	8170	0.321343	0.127295	1.98149e-74	5.65208e-97	4.39387e-168	3.55286e-167
EMID1	0.648476	0.199108	3.2569	1.7035	738	1374	1668	8170	0.442446	0.168176	1.53645e-119	1.50042e-155	1.45483e-271	2.29885e-270
NFIC	0.59232	0.184363	3.21279	1.68382	660	1299	1668	8170	0.395683	0.158996	1.51117e-94	7.75525e-123	5.83866e-214	6.86706e-213
BCL7C	0.548543	0.172049	3.1883	1.67279	650	1280	1668	8170	0.389688	0.156671	1.1136e-92	1.34942e-122	7.41356e-212	8.52559e-211
ANXA1	2.14319	0.675362	3.17339	1.66602	1117	1692	1668	8170	0.669664	0.207099	3.18639e-288	0	0	0
R3HDM2	0.526522	0.166383	3.16452	1.66199	612	1192	1668	8170	0.366906	0.1459	2.33374e-87	8.78311e-113	9.39803e-197	9.97637e-196
DUS1L	0.398213	0.125943	3.16186	1.66077	510	1005	1668	8170	0.305755	0.123011	1.98765e-68	4.00927e-90	2.89063e-155	2.05622e-154
NIN	0.547127	0.175849	3.11135	1.63754	604	1279	1668	8170	0.36211	0.156548	2.07686e-74	1.76482e-99	1.45896e-170	1.22269e-169
NUMA1	0.622024	0.20483	3.03678	1.60254	702	1454	1668	8170	0.420863	0.177968	3.79786e-94	9.73082e-125	1.85394e-215	2.19294e-214
SUN2	0.425487	0.140526	3.02782	1.59828	524	1031	1668	8170	0.314149	0.126193	7.46903e-71	1.54941e-91	4.30002e-159	3.1564e-158
PDE4B	0.587321	0.194368	3.02169	1.59536	575	1237	1668	8170	0.344724	0.151408	7.71959e-68	2.18353e-88	6.02394e-153	4.11537e-152
RABGAP1	0.858562	0.285243	3.00993	1.58973	837	1929	1668	8170	0.501799	0.236108	1.07308e-98	3.50242e-140	2.05844e-235	2.84065e-234
MBP	0.949357	0.31657	2.99889	1.58443	941	2170	1668	8170	0.564149	0.265606	3.0914e-118	2.40582e-173	4.97594e-288	8.44278e-287
OPTN	0.488215	0.162972	2.9957	1.58289	554	1032	1668	8170	0.332134	0.126316	7.97655e-83	6.34765e-101	2.13036e-180	1.99541e-179
CSNK2A2	0.532272	0.178475	2.98233	1.57644	611	1280	1668	8170	0.366307	0.156671	7.01989e-77	1.39689e-102	4.02909e-176	3.59492e-175
CSNK1G2	0.569495	0.191195	2.97861	1.57464	664	1479	1668	8170	0.398082	0.181028	2.4369e-76	1.95885e-105	1.98676e-178	1.81973e-177
ECI1	0.453925	0.153038	2.96611	1.56857	558	1246	1668	8170	0.334532	0.152509	6.68883e-61	2.93171e-83	6.46329e-141	3.90058e-140
CPT1A	0.587203	0.198233	2.96219	1.56667	656	1440	1668	8170	0.393285	0.176255	2.24562e-77	4.73032e-104	4.41265e-178	4.00622e-177
GRK2	0.976291	0.330876	2.95062	1.56102	985	2199	1668	8170	0.590528	0.269155	1.99282e-135	2.34754e-187	0	0
USF2	0.718431	0.243742	2.94751	1.5595	781	1706	1668	8170	0.468225	0.208813	4.1503e-99	1.18597e-133	2.62648e-229	3.50762e-228
MZB1	1.24491	0.428718	2.90379	1.53794	829	2202	1668	8170	0.497002	0.269523	1.21917e-70	3.27408e-107	1.62529e-174	1.4136e-173
AREG	8.01651	2.76921	2.89487	1.5335	1424	1500	1668	8170	0.853717	0.183599	0	0	0	0
ZBED3	0.478348	0.167024	2.86395	1.51801	590	1255	1668	8170	0.353717	0.153611	1.30132e-71	1.48649e-92	7.2668e-161	5.41089e-160
ARHGAP22	0.464017	0.166044	2.79455	1.48262	559	1262	1668	8170	0.335132	0.154468	1.12047e-59	2.4175e-78	8.5449e-135	4.78052e-134
VPS13C	0.785729	0.281354	2.79267	1.48165	796	1868	1668	8170	0.477218	0.228641	2.05491e-88	1.49977e-123	1.49693e-208	1.68405e-207
PPP1R35	0.429761	0.154174	2.7875	1.47897	531	1193	1668	8170	0.318345	0.146022	1.42863e-56	2.46525e-74	1.05332e-127	5.56219e-127
ABLIM1	0.487126	0.175473	2.77608	1.47305	568	1251	1668	8170	0.340528	0.153121	5.78618e-64	4.28889e-83	8.34493e-144	5.23455e-143
ATP2B4	0.431179	0.155589	2.77127	1.47055	527	1134	1668	8170	0.315947	0.1388	7.26719e-61	2.92753e-78	6.76545e-136	3.81593e-135
MPO	0.450471	0.16259	2.77059	1.47019	521	1066	1668	8170	0.31235	0.130477	7.05968e-66	6.00478e-84	1.45252e-146	9.2514e-146
IFI27L2	0.432635	0.157092	2.75402	1.46154	520	1015	1668	8170	0.311751	0.124235	4.4137e-71	2.87107e-87	4.59068e-155	3.25435e-154
BCR	0.410866	0.150027	2.73861	1.45344	511	1106	1668	8170	0.306355	0.135373	4.46276e-58	4.89543e-74	6.59471e-129	3.51831e-128
SMAP2	0.498076	0.182642	2.72706	1.44734	597	1371	1668	8170	0.357914	0.167809	1.30816e-62	5.25324e-84	2.30387e-143	1.43214e-142
THAP12	0.520409	0.191342	2.71979	1.44349	623	1391	1668	8170	0.373501	0.170257	6.14302e-70	4.41564e-92	1.00559e-158	7.30373e-158
GPSM2	0.630476	0.232702	2.70937	1.43796	688	1678	1668	8170	0.41247	0.205386	2.79671e-66	7.06867e-91	7.10738e-154	4.98721e-153
IGHM	1.20917	0.449065	2.69263	1.42901	891	1425	1668	8170	0.534173	0.174419	3.14398e-191	2.91853e-208	0	0
GATAD1	0.661965	0.246134	2.68945	1.42731	713	1731	1668	8170	0.427458	0.211873	2.01108e-70	3.31109e-96	2.53925e-163	1.96129e-162
FAM69B	0.720747	0.268953	2.67982	1.42214	797	1926	1668	8170	0.477818	0.235741	2.76653e-83	9.6412e-115	1.20995e-194	1.2523e-193
ZNF37A	0.517188	0.195332	2.64774	1.40476	562	1426	1668	8170	0.33693	0.174541	1.92053e-46	2.889e-63	1.38859e-106	5.8781e-106
ORAI1	0.432985	0.164707	2.62882	1.39441	530	1272	1668	8170	0.317746	0.155692	5.23292e-49	2.65849e-65	3.62903e-111	1.62952e-110
SPPL2B	0.443877	0.169719	2.61536	1.38701	534	1292	1668	8170	0.320144	0.15814	1.0613e-48	1.60206e-65	4.43196e-111	1.98575e-110
TNRC18	0.537323	0.205985	2.60856	1.38325	639	1498	1668	8170	0.383094	0.183354	1.83589e-65	2.215e-88	1.43097e-150	9.37379e-150
AFF1	0.432058	0.166191	2.59977	1.37838	519	1221	1668	8170	0.311151	0.149449	6.12167e-50	4.98137e-65	8.00108e-112	3.64005e-111
DST	0.807389	0.313973	2.57152	1.36262	761	1979	1668	8170	0.456235	0.242228	1.10846e-65	1.94677e-91	7.75629e-154	5.42416e-153
HTR1F	0.56325	0.219174	2.56988	1.3617	630	1482	1668	8170	0.377698	0.181395	9.49477e-64	1.01942e-82	3.24164e-143	2.00904e-142
EIF3B	0.842511	0.328046	2.56827	1.3608	875	2279	1668	8170	0.52458	0.278947	1.33138e-80	2.50177e-118	1.51788e-195	1.5789e-194
GLS	0.687936	0.269076	2.55666	1.35426	725	1833	1668	8170	0.434652	0.224357	1.34352e-65	1.22954e-90	5.90388e-153	4.0467e-152
ATP8B4	0.514336	0.201518	2.55231	1.35181	605	1415	1668	8170	0.36271	0.173195	2.52662e-61	6.22657e-81	5.11629e-139	3.00873e-138
UBTF	0.820398	0.324476	2.52838	1.33821	839	2266	1668	8170	0.502998	0.277356	5.81799e-69	3.07236e-104	7.08678e-170	5.86785e-169
PHKB	0.463372	0.183833	2.52062	1.33378	550	1406	1668	8170	0.329736	0.172093	2.07287e-44	1.76497e-61	8.83449e-103	3.62845e-102
SIPA1	0.521694	0.207957	2.50866	1.32692	621	1557	1668	8170	0.372302	0.190575	2.32832e-54	7.92607e-74	5.40375e-125	2.78947e-124
HDGFL2	0.391443	0.156482	2.50153	1.32281	520	1253	1668	8170	0.311751	0.153366	1.55621e-47	3.74363e-63	1.47116e-107	6.29195e-107
EXOSC6	0.619961	0.248833	2.49148	1.317	706	1678	1668	8170	0.423261	0.205386	9.61786e-73	2.46271e-95	9.1113e-165	7.14409e-164
PTGER4	0.54112	0.217214	2.49119	1.31683	526	1173	1668	8170	0.315348	0.143574	9.50587e-57	1.82774e-66	4.88846e-120	2.41506e-119
CDK13	0.774276	0.313983	2.46598	1.30216	786	2098	1668	8170	0.471223	0.256793	1.70006e-64	5.67422e-91	3.43063e-152	2.32072e-151
PDCD7	0.768264	0.314606	2.44199	1.28806	803	2200	1668	8170	0.481415	0.269278	4.21893e-62	1.09414e-94	1.65568e-153	1.15396e-152
EIF4G3	0.517336	0.213932	2.41823	1.27395	581	1537	1668	8170	0.348321	0.188127	1.17093e-43	8.74574e-60	2.41516e-100	9.61419e-100
CREBZF	0.532374	0.220334	2.41621	1.27275	612	1560	1668	8170	0.366906	0.190942	2.73404e-51	1.18545e-68	8.87509e-117	4.24283e-116
MED13L	0.554715	0.230983	2.40154	1.26396	617	1598	1668	8170	0.369904	0.195594	9.78944e-50	1.55857e-67	4.08409e-114	1.89979e-113
SLK	0.65032	0.271333	2.39676	1.26109	719	1796	1668	8170	0.431055	0.219829	8.39821e-67	5.43235e-89	1.62589e-152	1.10347e-151
PRH1	0.452489	0.189221	2.39132	1.25781	533	1388	1668	8170	0.319544	0.16989	8.4473e-41	2.84831e-55	5.26607e-93	1.95705e-92
PAXBP1	0.428054	0.181097	2.36367	1.24103	523	1344	1668	8170	0.313549	0.164504	4.20701e-41	8.142e-54	7.406e-92	2.70855e-91
PAWR	0.611053	0.258605	2.36288	1.24055	710	1813	1668	8170	0.425659	0.221909	3.53085e-62	2.50293e-83	2.94019e-142	1.80065e-141
TNFSF13B	0.600181	0.25663	2.3387	1.22571	649	1771	1668	8170	0.389089	0.216769	1.73548e-46	6.77285e-65	2.987e-108	1.28547e-107
KDM1A	0.519385	0.222878	2.33036	1.22055	632	1690	1668	8170	0.378897	0.206854	2.98292e-47	2.52033e-66	1.94847e-110	8.65521e-110
GALNT1	0.774166	0.333884	2.31866	1.21329	815	2257	1668	8170	0.488609	0.276255	1.04552e-61	3.75955e-88	1.34711e-146	8.60652e-146
STT3B	0.865481	0.373579	2.31673	1.21209	865	2414	1668	8170	0.518585	0.295471	4.33535e-66	5.99579e-96	9.63751e-159	7.02452e-158
CTSF	0.459786	0.200156	2.29714	1.19984	546	1363	1668	8170	0.327338	0.16683	1.40435e-46	2.94026e-58	9.87076e-102	3.99853e-101
CTDNEP1	0.632541	0.276677	2.2862	1.19295	719	1993	1668	8170	0.431055	0.243941	3.54583e-51	4.01314e-74	4.07214e-122	2.06096e-121
TGFBRAP1	0.47711	0.209079	2.28196	1.19028	570	1542	1668	8170	0.341727	0.188739	3.84673e-40	1.0533e-53	8.66026e-91	3.11228e-90
XAF1	0.550065	0.241914	2.2738	1.18511	566	1633	1668	8170	0.339329	0.199878	5.2566e-33	2.458e-44	2.2707e-74	6.72438e-74
ZMYM4	0.442498	0.194658	2.27321	1.18473	527	1480	1668	8170	0.315947	0.181151	1.04983e-32	5.45407e-45	1.01092e-74	3.00663e-74
ZNF439	0.43628	0.193655	2.25287	1.17176	519	1352	1668	8170	0.311151	0.165483	2.20492e-39	4.62986e-51	2.10202e-87	7.26407e-87
ALYREF	0.466236	0.20743	2.24767	1.16843	580	1540	1668	8170	0.347722	0.188494	3.42414e-43	4.88464e-57	3.82084e-97	1.47284e-96
TESPA1	0.634572	0.282415	2.24694	1.16796	677	1899	1668	8170	0.405875	0.232436	1.4628e-45	1.34417e-62	4.85073e-105	2.02849e-104
PROM1	0.604095	0.269155	2.24441	1.16634	670	1770	1668	8170	0.401679	0.216646	6.94284e-53	2.84922e-68	5.47216e-118	2.64658e-117
ATP1B1	0.724826	0.323538	2.24031	1.1637	750	1945	1668	8170	0.44964	0.238066	9.49372e-65	1.02446e-81	3.25723e-143	2.01268e-142
BLVRB	0.519784	0.232137	2.23912	1.16293	617	1672	1668	8170	0.369904	0.204651	3.02718e-44	3.96839e-59	2.83123e-100	1.12489e-99
MXD4	0.82095	0.368408	2.22837	1.15599	857	1907	1668	8170	0.513789	0.233415	1.31167e-109	1.68366e-127	1.20053e-233	1.62425e-232
NDN	0.399738	0.180236	2.21785	1.14916	530	1422	1668	8170	0.317746	0.174051	1.64135e-37	4.00416e-49	1.29565e-83	4.24366e-83
PTPRA	0.508564	0.229679	2.21423	1.14681	604	1703	1668	8170	0.36211	0.208446	1.94272e-38	4.8618e-54	1.98907e-89	7.00233e-89
CHPT1	0.45963	0.207821	2.21166	1.14513	570	1410	1668	8170	0.341727	0.172583	3.61491e-50	3.17848e-62	2.94657e-109	1.29225e-108
CD109	0.499339	0.226658	2.20305	1.13951	574	1494	1668	8170	0.344125	0.182864	7.65094e-45	4.5857e-58	8.23122e-100	3.2641e-99
PRKCH	0.428592	0.194555	2.20293	1.13943	516	1393	1668	8170	0.309353	0.170502	1.21278e-35	4.48609e-46	1.01096e-78	3.17073e-78
MCTP2	0.415642	0.188863	2.20077	1.13801	526	1360	1668	8170	0.315348	0.166463	8.83127e-41	9.15614e-52	1.70411e-89	6.01965e-89
AHNAK	0.756208	0.34452	2.19496	1.1342	679	1707	1668	8170	0.407074	0.208935	8.52255e-61	1.22231e-70	3.12822e-128	1.66463e-127
SOD2	0.798206	0.364123	2.19213	1.13233	797	1918	1668	8170	0.477818	0.234761	5.27044e-84	2.03354e-100	4.52612e-181	4.25866e-180
UBAC1	0.419614	0.192795	2.17648	1.122	527	1442	1668	8170	0.315947	0.176499	3.3618e-35	1.17295e-47	7.43061e-80	2.35549e-79
PRPF8	0.648938	0.300898	2.15667	1.10881	735	2055	1668	8170	0.440647	0.25153	1.69992e-51	1.02851e-72	4.95943e-121	2.48572e-120
PRKCB	0.678497	0.31605	2.1468	1.10219	741	2120	1668	8170	0.444245	0.259486	9.72029e-49	8.5637e-68	2.21407e-113	1.01621e-112
RFLNB	0.802316	0.379974	2.1115	1.07827	819	2264	1668	8170	0.491007	0.277111	1.82783e-62	1.33912e-83	8.17476e-143	5.02129e-142
PLEKHO1	0.73428	0.348541	2.10673	1.075	792	2283	1668	8170	0.47482	0.279437	1.49564e-52	1.07689e-73	4.64424e-123	2.36787e-122
SNHG12	0.653194	0.312076	2.09306	1.06561	694	1932	1668	8170	0.416067	0.236475	3.7855e-48	7.77764e-64	7.52271e-109	3.27832e-108
EPS15	0.418284	0.200517	2.08603	1.06076	511	1478	1668	8170	0.306355	0.180906	6.50827e-29	3.28987e-39	3.30831e-65	8.75729e-65
SUZ12	0.73629	0.354659	2.07605	1.05384	779	2367	1668	8170	0.467026	0.289718	2.70791e-43	9.77893e-64	6.46389e-104	2.67605e-103
NUTM2B-AS1	0.775251	0.373461	2.07586	1.05371	814	2423	1668	8170	0.48801	0.296573	1.36854e-49	3.67517e-71	1.38664e-117	6.65974e-117
AC026369.3	0.617336	0.297893	2.07234	1.05126	650	1786	1668	8170	0.389688	0.218605	1.08956e-45	1.16454e-56	2.9605e-99	1.16951e-98
TRIM56	0.710049	0.343236	2.06869	1.04872	725	2229	1668	8170	0.434652	0.272827	1.98532e-37	2.47137e-54	1.02518e-88	3.57863e-88
SATB1	0.542532	0.262715	2.0651	1.04621	609	1811	1668	8170	0.365108	0.221665	4.81669e-33	4.81188e-46	4.16638e-76	1.25904e-75
DPPA4	0.727063	0.352551	2.06229	1.04425	757	2294	1668	8170	0.453837	0.280783	7.13964e-42	1.00262e-62	1.70727e-101	6.86223e-101
ERG	0.702007	0.343744	2.04224	1.03015	755	2321	1668	8170	0.452638	0.284088	8.97725e-40	4.18625e-59	8.4681e-96	3.23413e-95
CHD3	0.62052	0.304396	2.03853	1.02753	677	2050	1668	8170	0.405875	0.250918	8.50424e-36	7.88681e-52	1.33755e-84	4.45133e-84
EMB	0.513438	0.252054	2.03701	1.02645	599	1765	1668	8170	0.359113	0.216034	3.07908e-33	3.51826e-46	1.95559e-76	5.94431e-76
HUWE1	0.521265	0.256187	2.0347	1.02482	612	1814	1668	8170	0.366906	0.222032	1.20557e-33	3.48561e-47	7.72231e-78	2.39299e-77
PTPN11	0.484275	0.238568	2.02993	1.02143	588	1693	1668	8170	0.352518	0.207222	6.30342e-35	1.61339e-46	1.88336e-78	5.89796e-78
PLEKHA3	0.406058	0.200412	2.02611	1.01871	513	1448	1668	8170	0.307554	0.177234	2.80826e-31	5.78632e-40	2.62747e-68	7.22293e-68
MAP4	0.412337	0.20364	2.02483	1.0178	507	1498	1668	8170	0.303957	0.183354	8.73117e-27	2.32006e-36	2.89783e-60	7.10724e-60
CASP8	0.464214	0.229603	2.02181	1.01565	535	1619	1668	8170	0.320743	0.198164	2.17534e-26	3.19724e-36	9.86379e-60	2.38808e-59
HSH2D	0.552441	0.273324	2.0212	1.01521	630	1836	1668	8170	0.377698	0.224725	6.90567e-37	9.18693e-50	1.25091e-83	4.11015e-83
S100A11	0.632633	0.313719	2.01656	1.0119	639	1825	1668	8170	0.383094	0.223378	5.62305e-40	3.22572e-50	3.72444e-87	1.28066e-86

## Sheet: cl1_ABM_vs_other_tissues
Supplemental Table 6. Significantly upregulated genes for each tissue per cluster (related to STAR Methods – Quantification and Statistical Analysis)
A = ABM
B = other tissues
Gene	ExpA	ExpB	FoldChange	log2FC	ExpFreqA	ExpFreqB	TotalA	TotalB	ExpFractionA	ExpFractionB	fishers.pval	wilcoxon.pval	combined.pval	adjusted.pval
GRASP	2.14636	0.0570967	37.5917	5.23234	850	363	1142	8696	0.744308	0.0417433	0	0	0	0
SOCS3	7.27095	0.279087	26.0526	4.70336	1044	1478	1142	8696	0.914186	0.169963	0	0	0	0
NEDD4L	1.59676	0.0650772	24.5364	4.61685	677	490	1142	8696	0.59282	0.0563477	0	0	0	0
SLC2A3	1.83794	0.121251	15.1581	3.92201	831	761	1142	8696	0.727671	0.0875115	0	0	0	0
INAFM2	1.15658	0.0786329	14.7086	3.87858	743	589	1142	8696	0.650613	0.0677323	0	0	0	0
KLF9	1.17082	0.0820846	14.2636	3.83427	744	518	1142	8696	0.651489	0.0595676	0	0	0	0
CEBPB	4.48118	0.341561	13.1197	3.71366	1023	2238	1142	8696	0.895797	0.25736	0	0	0	0
AREG	18.9626	1.64912	11.4986	3.52339	1085	1839	1142	8696	0.950088	0.211477	0	0	0	0
TCEAL2	0.433633	0.0405959	10.6817	3.41707	349	240	1142	8696	0.305604	0.0275989	4.63556e-188	1.14775e-300	0	0
IER5	1.0852	0.10185	10.6548	3.41344	659	799	1142	8696	0.577058	0.0918813	4.42966e-298	0	0	0
CABLES1	0.443423	0.0536514	8.26488	3.04699	389	440	1142	8696	0.34063	0.050598	1.02207e-162	1.34288e-245	0	0
MAP3K8	2.93879	0.366863	8.0106	3.00191	908	2124	1142	8696	0.795096	0.24425	4.61629e-290	0	0	0
SKI	0.499646	0.0630646	7.92276	2.986	438	472	1142	8696	0.383538	0.0542778	1.51623e-192	3.65822e-286	0	0
BCL3	0.457834	0.0578695	7.91149	2.98395	419	426	1142	8696	0.3669	0.048988	2.65222e-189	9.53027e-284	0	0
OSGIN2	0.543228	0.0705006	7.7053	2.94585	496	543	1142	8696	0.434326	0.0624425	3.18101e-221	0	0	0
BHLHE40	0.903356	0.122174	7.39401	2.88636	618	731	1142	8696	0.541156	0.0840616	5.13019e-278	0	0	0
FOSL2	0.916621	0.131108	6.99136	2.80557	631	878	1142	8696	0.552539	0.100966	2.04e-256	0	0	0
HBB	0.364984	0.0522333	6.98757	2.80479	372	350	1142	8696	0.325744	0.0402484	1.16898e-172	5.23389e-261	0	0
DDIT4	2.70217	0.394469	6.85015	2.77614	857	2225	1142	8696	0.750438	0.255865	4.63998e-232	0	0	0
CLU	0.819914	0.123258	6.65199	2.73379	566	720	1142	8696	0.495622	0.0827967	1.00168e-236	0	0	0
FURIN	0.455692	0.0709481	6.4229	2.68323	404	554	1142	8696	0.353765	0.0637075	7.86087e-149	6.9305e-214	0	0
NFIL3	0.572877	0.0929544	6.16299	2.62363	463	605	1142	8696	0.405429	0.0695722	3.26958e-181	2.90796e-256	0	0
PCDH9	1.19697	0.206843	5.78686	2.53278	724	787	1142	8696	0.633975	0.0905014	0	0	0	0
RNF103	0.347068	0.0605126	5.73547	2.51991	351	472	1142	8696	0.307356	0.0542778	2.12503e-128	2.00293e-185	0	0
ARRDC2	0.673457	0.119383	5.64115	2.49599	514	950	1142	8696	0.450088	0.109246	1.98099e-155	5.51885e-217	0	0
SEC14L1	1.35149	0.247728	5.45552	2.44772	776	1783	1142	8696	0.67951	0.205037	3.71076e-224	0	0	0
MXD4	1.60057	0.293398	5.45529	2.44766	858	1906	1142	8696	0.751313	0.219181	2.87452e-275	0	0	0
ANXA1	3.19843	0.625568	5.11285	2.35413	845	1964	1142	8696	0.73993	0.225851	7.85222e-256	0	0	0
SKIL	1.44098	0.291731	4.9394	2.30434	802	1649	1142	8696	0.702277	0.189627	1.61172e-264	0	0	0
AC011139.1	1.03734	0.213226	4.86498	2.28243	396	579	1142	8696	0.34676	0.0665823	2.01851e-138	1.16003e-194	0	0
ANKRD13D	0.934821	0.194744	4.80025	2.26311	613	1401	1142	8696	0.536778	0.161109	4.92336e-158	1.60099e-210	0	0
USP12	0.745311	0.155713	4.78643	2.25895	593	1139	1142	8696	0.519264	0.13098	8.22992e-181	1.58226e-239	0	0
NAMPT	1.7508	0.369153	4.74273	2.24572	817	2492	1142	8696	0.715412	0.286569	5.85214e-172	8.2238e-255	0	0
NBL1	0.689144	0.146742	4.69629	2.23152	532	986	1142	8696	0.465849	0.113385	4.95117e-162	5.98824e-213	0	0
YES1	0.451303	0.0985432	4.57975	2.19527	429	720	1142	8696	0.375657	0.0827967	1.07668e-135	3.17646e-182	0	0
GNA12	0.453101	0.100916	4.48989	2.16668	440	791	1142	8696	0.385289	0.0909614	1.84143e-131	9.27227e-178	1.21169e-305	2.038e-304
SOD2	1.39522	0.311977	4.47218	2.16098	793	1922	1142	8696	0.694396	0.221021	3.97881e-219	6.04082e-287	0	0
CSGALNACT2	0.560803	0.125734	4.46023	2.15712	508	899	1142	8696	0.444834	0.103381	2.16032e-159	2.89863e-209	0	0
ARID5A	1.07038	0.240116	4.45777	2.15632	749	1788	1142	8696	0.655867	0.205612	5.40852e-203	3.62338e-268	0	0
TUSC1	0.426709	0.0978898	4.35908	2.12402	407	799	1142	8696	0.356392	0.0918813	8.3208e-110	1.17809e-147	5.78829e-254	7.26385e-253
CD151	0.407172	0.0937268	4.34424	2.1191	400	676	1142	8696	0.350263	0.0777369	4.50732e-124	6.57028e-167	1.97725e-287	3.08961e-286
BEX5	0.451326	0.104861	4.30402	2.10568	413	659	1142	8696	0.361646	0.075782	1.90856e-135	2.52631e-178	0	0
IGHM	1.79562	0.418026	4.29546	2.10281	702	1614	1142	8696	0.614711	0.185603	2.40827e-191	6.27157e-243	0	0
ADNP2	0.411717	0.096795	4.2535	2.08865	391	783	1142	8696	0.342382	0.0900414	1.49587e-102	1.16665e-137	9.61169e-237	1.05337e-235
JMY	0.463841	0.111361	4.16522	2.05839	459	830	1142	8696	0.401926	0.0954462	1.11103e-137	9.3298e-180	0	0
TMEM98	0.367183	0.0883979	4.15376	2.05442	370	710	1142	8696	0.323993	0.0816467	2.21036e-100	2.36336e-136	2.8353e-233	2.94725e-232
JOSD1	0.587249	0.141758	4.14262	2.05054	506	1044	1142	8696	0.443082	0.120055	1.41598e-136	1.29251e-177	0	0
EREG	1.20833	0.291741	4.14179	2.05026	577	1121	1142	8696	0.505254	0.12891	2.28839e-172	8.90376e-212	0	0
RELB	0.64744	0.159464	4.0601	2.02152	484	1008	1142	8696	0.423818	0.115915	8.74415e-128	3.57332e-163	2.08599e-287	3.23863e-286
RAB21	1.01959	0.253065	4.02896	2.01041	733	1736	1142	8696	0.641856	0.199632	6.48406e-198	2.43146e-247	0	0
CHPT1	0.743532	0.185769	4.00246	2.00089	626	1354	1142	8696	0.548161	0.155704	6.7969e-173	1.12056e-219	0	0
BEX1	3.02518	0.758565	3.98803	1.99567	901	2526	1142	8696	0.788967	0.290478	9.81406e-233	1.77419e-294	0	0
RFLNB	1.33374	0.335732	3.97262	1.99009	827	2256	1142	8696	0.724168	0.25943	1.03987e-204	2.02656e-275	0	0
CD81	1.99461	0.502249	3.97135	1.98963	1004	2357	1142	8696	0.879159	0.271044	0	0	0	0
UBALD2	1.21165	0.305832	3.96181	1.98616	785	2137	1142	8696	0.687391	0.245745	2.79773e-187	1.14252e-246	0	0
MBD2	0.471954	0.119956	3.93438	1.97614	468	875	1142	8696	0.409807	0.100621	1.24816e-136	2.72391e-176	0	4.16471e-308
CHST11	1.003	0.255914	3.91927	1.97059	717	1824	1142	8696	0.627846	0.209752	8.79067e-176	3.1477e-228	0	0
CDADC1	0.553162	0.141406	3.91186	1.96786	458	1071	1142	8696	0.401051	0.12316	1.45979e-104	2.95144e-137	2.38889e-238	2.65408e-237
KCMF1	0.532678	0.137921	3.86221	1.94943	498	1073	1142	8696	0.436077	0.12339	9.62236e-128	3.83628e-164	2.4723e-288	3.93942e-287
QKI	0.918117	0.238674	3.84673	1.94363	691	1744	1142	8696	0.605079	0.200552	1.29749e-167	5.18613e-219	0	0
MEX3C	0.473226	0.123163	3.84226	1.94196	444	912	1142	8696	0.388792	0.104876	1.94692e-116	1.61891e-151	1.93728e-264	2.63601e-263
SMIM3	1.28441	0.335115	3.83274	1.93838	805	2260	1142	8696	0.704904	0.25989	8.02351e-188	1.74768e-246	0	0
PLEKHM2	0.358369	0.0938534	3.81839	1.93297	367	737	1142	8696	0.321366	0.0847516	6.82453e-95	8.8931e-124	3.0416e-215	2.82252e-214
KLF13	0.930345	0.248555	3.74301	1.9042	664	1655	1142	8696	0.581436	0.190317	2.94965e-160	2.80611e-204	0	0
TSPYL2	0.819999	0.221951	3.69451	1.88538	597	1477	1142	8696	0.522767	0.169848	1.14183e-138	5.33775e-176	0	0
LRRC75A	1.36912	0.37432	3.65761	1.8709	686	1559	1142	8696	0.600701	0.179278	3.47183e-187	1.85872e-240	0	0
IRAK3	1.21216	0.331742	3.65394	1.86945	768	2296	1142	8696	0.672504	0.264029	1.24299e-158	6.12674e-212	0	0
PER1	0.943297	0.25886	3.64404	1.86554	671	1658	1142	8696	0.587566	0.190662	1.66044e-164	2.54394e-197	0	0
MPRIP	0.462226	0.12709	3.63699	1.86274	437	949	1142	8696	0.382662	0.109131	1.79216e-107	9.0951e-139	9.20366e-243	1.04654e-241
ATF3	1.40257	0.38649	3.629	1.85957	526	2119	1142	8696	0.460595	0.243675	8.10578e-50	4.77332e-68	1.04099e-114	3.80858e-114
TAPT1	0.366225	0.101021	3.62522	1.85807	357	757	1142	8696	0.312609	0.0870515	1.22219e-86	1.94561e-112	1.08444e-195	8.33811e-195
SYAP1	1.34505	0.372672	3.60921	1.85168	788	2420	1142	8696	0.690018	0.278289	2.52394e-159	6.14509e-204	0	0
RC3H2	0.544133	0.151893	3.58234	1.8409	498	1142	1142	8696	0.436077	0.131325	4.73592e-119	2.67277e-150	7.82084e-266	1.07625e-264
HNRNPL	1.22528	0.342759	3.57476	1.83784	821	2381	1142	8696	0.718914	0.273804	2.25041e-186	1.94811e-242	0	0
PHC2	0.352214	0.0991543	3.55219	1.82871	369	779	1142	8696	0.323117	0.0895814	1.68593e-90	1.10587e-116	8.8506e-204	7.26649e-203
NPDC1	1.29221	0.363881	3.55119	1.8283	801	1844	1142	8696	0.701401	0.212052	9.85697e-236	4.16421e-275	0	0
DYNLL2	0.679419	0.1921	3.53679	1.82244	582	1380	1142	8696	0.509632	0.158694	6.8344e-141	1.54281e-174	0	0
CCNY	0.971439	0.277327	3.50287	1.80854	711	1965	1142	8696	0.622592	0.225966	7.39215e-156	4.14505e-198	0	0
UTY	0.528953	0.151179	3.49884	1.80688	484	1097	1142	8696	0.423818	0.12615	2.41821e-116	1.67834e-147	2.45617e-260	3.19831e-259
MT-ATP8	0.89169	0.256979	3.4699	1.79489	682	1537	1142	8696	0.597198	0.176748	2.91089e-187	6.89651e-225	0	0
PHTF1	0.888931	0.259487	3.42572	1.77641	609	1876	1142	8696	0.533275	0.215731	9.53595e-105	1.66634e-137	8.82634e-239	9.85133e-238
MIR222HG	0.402147	0.117442	3.42421	1.77577	376	825	1142	8696	0.329247	0.0948712	1.32002e-88	9.22428e-113	5.61714e-198	4.38861e-197
FAM76B	0.500311	0.147137	3.4003	1.76566	456	1130	1142	8696	0.399299	0.129945	9.07065e-97	3.16168e-124	1.45261e-217	1.37969e-216
PTMS	1.21401	0.359483	3.37711	1.75579	779	1966	1142	8696	0.682137	0.226081	5.49224e-203	2.69433e-242	0	0
BIRC3	0.402913	0.119444	3.37323	1.75413	346	808	1142	8696	0.302977	0.0929163	1.18899e-74	6.02809e-95	2.78213e-166	1.68038e-165
ZNF787	0.544677	0.161596	3.37062	1.75301	508	1148	1142	8696	0.444834	0.132015	3.05822e-124	4.58601e-152	8.89008e-273	1.27407e-271
KIAA1147	0.374228	0.111357	3.36062	1.74873	376	839	1142	8696	0.329247	0.0964811	6.66482e-87	2.90777e-110	8.75278e-194	6.60412e-193
ZNF331	0.446516	0.132938	3.35884	1.74796	368	1029	1142	8696	0.322242	0.11833	6.93146e-63	1.63028e-79	3.67871e-139	1.69067e-138
PQLC1	0.467895	0.139878	3.34502	1.74202	444	1073	1142	8696	0.388792	0.12339	1.33902e-96	6.95574e-120	4.62086e-213	4.22329e-212
MAPKAPK2	0.489302	0.150922	3.24209	1.69692	474	1143	1142	8696	0.415061	0.13144	3.44218e-105	2.2856e-129	4.23066e-231	4.37892e-230
RNF125	1.41359	0.436531	3.23824	1.69521	808	2557	1142	8696	0.707531	0.294043	2.20463e-159	1.02265e-199	0	0
THEMIS2	0.574767	0.18152	3.16642	1.66285	496	1376	1142	8696	0.434326	0.158234	2.22818e-92	3.92043e-116	4.17353e-205	3.48561e-204
EXOSC6	0.787098	0.249332	3.15682	1.65847	653	1731	1142	8696	0.571804	0.199057	1.40947e-144	5.98389e-173	0	0
NFKB2	0.406453	0.130427	3.11632	1.63985	353	918	1142	8696	0.309107	0.105566	1.88234e-66	8.33832e-82	5.32125e-145	2.57247e-144
ZBTB21	0.376513	0.121507	3.0987	1.63166	369	862	1142	8696	0.323117	0.099126	1.79239e-80	5.8993e-99	4.34378e-176	2.86666e-175
MTURN	0.798529	0.2613	3.05598	1.61164	640	1486	1142	8696	0.56042	0.170883	4.65707e-165	1.20404e-188	0	0
FMNL1	1.03454	0.338611	3.05525	1.61129	735	2277	1142	8696	0.643608	0.261845	1.7126e-139	7.02836e-174	0	0
WHAMM	0.469814	0.154056	3.04962	1.60863	440	1204	1142	8696	0.385289	0.138454	8.92889e-81	2.05613e-102	7.70092e-180	5.22454e-179
PLXDC2	0.388898	0.128459	3.02741	1.59808	367	858	1142	8696	0.321366	0.0986661	6.99949e-80	2.71111e-98	7.7408e-175	5.02633e-174
PLEKHA3	0.572558	0.190986	2.99791	1.58396	516	1445	1142	8696	0.451839	0.166168	3.89503e-96	6.99083e-117	1.3292e-209	1.15803e-208
CXCR4	1.02831	0.343417	2.99435	1.58224	539	1436	1142	8696	0.471979	0.165133	2.16456e-109	6.53722e-125	7.60086e-231	7.83374e-230
VEGFB	0.375723	0.12552	2.99332	1.58175	378	892	1142	8696	0.330998	0.102576	8.71875e-82	2.74098e-100	9.96296e-179	6.72153e-178
RIOK3	0.87262	0.29284	2.97985	1.57524	675	2030	1142	8696	0.591068	0.233441	2.94371e-127	5.16041e-156	9.87261e-280	1.46696e-278
PURB	0.601545	0.202021	2.97764	1.57417	535	1442	1142	8696	0.468476	0.165823	1.49916e-106	4.9619e-127	3.98338e-230	4.05368e-229
SLC35D2	0.40295	0.136427	2.95359	1.56247	404	978	1142	8696	0.353765	0.112466	8.06525e-86	8.46611e-104	2.96523e-186	2.09994e-185
NT5M	0.350521	0.118924	2.94743	1.55946	354	894	1142	8696	0.309982	0.102806	2.47221e-69	3.15607e-85	2.75851e-151	1.41549e-150
EMID1	0.661551	0.224572	2.94582	1.55867	587	1525	1142	8696	0.514011	0.175368	2.91821e-127	3.75908e-151	7.00666e-275	1.0223e-273
MXI1	0.444455	0.151648	2.93084	1.55131	417	1067	1142	8696	0.365149	0.1227	5.17891e-83	1.08323e-100	2.35982e-180	1.60547e-179
PCIF1	0.738324	0.253586	2.91153	1.54178	619	1723	1142	8696	0.542032	0.198137	5.53251e-125	1.4217e-145	4.88164e-267	6.83429e-266
R3HDM4	0.645276	0.223293	2.88981	1.53098	542	1639	1142	8696	0.474606	0.188477	1.87169e-91	1.03129e-111	8.98465e-200	7.15816e-199
C16orf72	0.639269	0.221359	2.88793	1.53004	542	1575	1142	8696	0.474606	0.181118	3.10397e-97	7.45965e-117	1.13599e-210	1.01902e-209
ZNF639	0.4871	0.168712	2.88717	1.52965	475	1270	1142	8696	0.415937	0.146044	5.82639e-92	3.07942e-109	8.27002e-198	6.44051e-197
UBE2M	0.788529	0.274791	2.86956	1.52083	657	1849	1142	8696	0.575306	0.212626	1.63877e-134	3.80924e-155	4.14885e-286	6.40032e-285
GLTP	0.73982	0.257881	2.86885	1.52047	606	1845	1142	8696	0.530648	0.212167	6.1298e-106	9.68754e-127	3.16758e-229	3.19661e-228
SNHG12	0.864445	0.304967	2.83455	1.50312	643	1983	1142	8696	0.563047	0.228036	1.54475e-113	2.45855e-134	2.15871e-244	2.53805e-243
ALYREF	0.583023	0.207748	2.8064	1.48872	527	1593	1142	8696	0.461471	0.183188	5.37603e-88	7.60421e-109	1.84329e-193	1.37792e-192
BCL7C	0.544906	0.1953	2.79011	1.48032	500	1430	1142	8696	0.437828	0.164443	2.80683e-89	8.91702e-108	1.12976e-193	8.49778e-193
MGLL	0.754262	0.270627	2.78709	1.47876	627	1698	1142	8696	0.549037	0.195262	2.71515e-132	2.61127e-149	4.58061e-278	6.76478e-277
NR1H2	0.955894	0.345862	2.76381	1.46666	689	2307	1142	8696	0.603327	0.265294	2.68779e-110	4.11651e-130	6.09885e-237	6.71428e-236
CSNK2A2	0.5467	0.197981	2.76138	1.46539	493	1398	1142	8696	0.431699	0.160764	7.67254e-89	2.21043e-106	7.58389e-192	5.61718e-191
NFKB1	0.602541	0.218675	2.75542	1.46227	471	1449	1142	8696	0.412434	0.166628	1.2775e-73	9.77557e-91	4.69684e-161	2.67037e-160
NUP98	0.469347	0.171058	2.74379	1.45617	445	1350	1142	8696	0.389667	0.155244	4.84271e-70	1.7407e-86	3.01843e-153	1.57557e-152
PHACTR4	0.831132	0.304009	2.7339	1.45096	624	2067	1142	8696	0.54641	0.237695	3.11908e-96	9.36792e-118	1.43285e-210	1.27587e-209
STK17A	0.681301	0.249914	2.72615	1.44686	548	1592	1142	8696	0.47986	0.183073	9.35875e-99	2.72769e-114	1.24629e-209	1.08972e-208
TET2	0.400685	0.148094	2.70561	1.43595	370	1102	1142	8696	0.323993	0.126725	2.70296e-57	3.30023e-69	2.57744e-123	1.02674e-122
BSPRY	0.394246	0.145931	2.7016	1.43381	380	1068	1142	8696	0.33275	0.122815	8.00632e-65	3.31952e-78	8.69044e-140	4.00919e-139
CPPED1	0.580503	0.215081	2.69899	1.43242	393	1489	1142	8696	0.344133	0.171228	4.69568e-39	4.11441e-48	3.83238e-84	9.99142e-84
CYLD	0.914687	0.338907	2.69893	1.43239	685	2180	1142	8696	0.599825	0.25069	5.02671e-119	8.01888e-140	2.39301e-255	3.03449e-254
FHL1	0.862716	0.320568	2.69121	1.42825	634	1905	1142	8696	0.555166	0.219066	8.94492e-116	2.8757e-124	1.41572e-236	1.53761e-235
RYBP	0.978638	0.366613	2.66941	1.41652	696	2373	1142	8696	0.609457	0.272884	1.41817e-108	1.43012e-131	1.11672e-236	1.21833e-235
TLK2	0.448883	0.168385	2.66581	1.41457	434	1275	1142	8696	0.380035	0.146619	1.97892e-71	9.91489e-85	7.00905e-153	3.6351e-152
CSNK1E	0.445798	0.167762	2.65733	1.40998	439	1212	1142	8696	0.384413	0.139374	1.47405e-79	1.44881e-94	8.51232e-171	5.32735e-170
PPP1R14B	1.15625	0.439124	2.63308	1.39675	780	2335	1142	8696	0.683012	0.268514	1.23787e-162	4.62802e-183	0	0
ASXL1	0.517009	0.197805	2.61373	1.38611	472	1425	1142	8696	0.41331	0.163868	3.66935e-76	1.32997e-90	1.86247e-163	1.08175e-162
PIK3IP1	0.514543	0.198489	2.5923	1.37423	449	1375	1142	8696	0.39317	0.158119	9.29653e-70	7.76183e-81	2.48521e-147	1.22093e-146
LRRC37B	0.324614	0.126157	2.57309	1.3635	344	1001	1142	8696	0.301226	0.11511	1.8336e-54	1.14168e-65	5.74154e-117	2.13282e-116
ZBED3	0.476367	0.186115	2.55953	1.35588	461	1384	1142	8696	0.403678	0.159154	1.73956e-74	8.52614e-88	5.50735e-159	3.08055e-158
LITAF	0.791665	0.311145	2.54436	1.3473	576	2052	1142	8696	0.504378	0.235971	1.51103e-74	1.61892e-87	9.07113e-159	5.05064e-158
TAF10	0.648928	0.255578	2.53906	1.3443	589	1739	1142	8696	0.515762	0.199977	9.66557e-107	4.64034e-121	2.34208e-224	2.31532e-223
HDGFL3	0.563692	0.224925	2.50614	1.32547	502	1617	1142	8696	0.43958	0.185948	5.15879e-74	1.10414e-86	2.09427e-157	1.15019e-156
BTG3	0.81024	0.327769	2.47198	1.30567	625	2120	1142	8696	0.547285	0.24379	1.98618e-92	8.26903e-106	7.45825e-195	5.69838e-194
AC008105.3	0.493603	0.200494	2.46193	1.29979	461	1316	1142	8696	0.403678	0.151334	1.35693e-80	9.85467e-92	5.27465e-169	3.28411e-168
GALNT1	0.857493	0.349573	2.45297	1.29453	675	2397	1142	8696	0.591068	0.275644	1.02466e-95	3.22653e-114	1.59038e-206	1.35155e-205
RALGDS	0.391552	0.160012	2.44702	1.29103	370	1151	1142	8696	0.323993	0.13236	2.97982e-53	6.83056e-63	5.39553e-113	1.94754e-112
PPP2R5C	0.777752	0.318723	2.44021	1.28701	639	2250	1142	8696	0.559545	0.25874	3.28808e-89	4.90142e-103	7.09624e-189	5.11521e-188
RLF	0.480362	0.197293	2.43476	1.28378	445	1441	1142	8696	0.389667	0.165708	1.52741e-62	1.91125e-73	9.07241e-133	3.95917e-132
MIR4435-2HG	0.340187	0.140673	2.41828	1.27398	350	1110	1142	8696	0.30648	0.127645	3.58403e-48	7.24712e-58	6.28093e-103	2.02832e-102
ZNF254	0.377209	0.15599	2.41816	1.27391	379	1207	1142	8696	0.331874	0.138799	8.6646e-53	7.27987e-62	1.65043e-111	5.84407e-111
USF2	0.670884	0.278698	2.4072	1.26736	578	1909	1142	8696	0.50613	0.219526	2.33233e-86	1.41628e-98	1.39886e-181	9.65252e-181
KLHL24	0.809173	0.336599	2.40396	1.26542	636	2161	1142	8696	0.556918	0.248505	1.15268e-94	4.93174e-107	2.6268e-198	2.06562e-197
PRKCH	0.482145	0.201678	2.39067	1.25741	453	1456	1142	8696	0.396673	0.167433	8.42533e-65	1.40168e-75	3.78962e-137	1.70287e-136
ZBTB20	1.09362	0.457653	2.38962	1.25678	703	2413	1142	8696	0.615587	0.277484	5.09936e-109	1.4422e-121	3.88746e-227	3.89067e-226
INO80	0.352921	0.147762	2.38845	1.25607	345	1136	1142	8696	0.302102	0.130635	2.89171e-44	1.48378e-52	9.46483e-94	2.75196e-93
AC044849.1	0.525092	0.220415	2.38228	1.25234	440	1439	1142	8696	0.385289	0.165478	1.66292e-60	2.48102e-69	1.22376e-126	5.04073e-126
AHNAK	0.847974	0.357371	2.37281	1.2466	506	1880	1142	8696	0.443082	0.216191	9.54578e-57	1.2404e-60	3.17246e-114	1.15371e-113
RANBP2	0.691283	0.292288	2.36507	1.24188	563	2032	1142	8696	0.492995	0.233671	4.17038e-70	7.88885e-85	1.16598e-151	6.00852e-151
DUS1L	0.350476	0.148681	2.35724	1.2371	366	1149	1142	8696	0.32049	0.13213	7.89533e-52	1.14626e-60	2.32304e-109	8.11891e-109
ZFP91	0.351753	0.149949	2.34581	1.23009	348	1185	1142	8696	0.304729	0.13627	4.40197e-42	3.04475e-50	2.81786e-89	7.74672e-89
TMEM167B	0.457749	0.19568	2.33927	1.22606	436	1460	1142	8696	0.381786	0.167893	2.84988e-57	5.95746e-69	4.89466e-123	1.94342e-122
PDZD8	0.771405	0.331253	2.32874	1.21955	606	2136	1142	8696	0.530648	0.24563	4.54605e-82	1.29475e-92	2.35367e-171	1.48453e-170
SIK3	0.379989	0.163509	2.32396	1.21659	366	1083	1142	8696	0.32049	0.12454	4.13382e-57	2.13464e-64	2.44815e-118	9.20716e-118
OSER1	0.81963	0.353488	2.31869	1.21331	657	2371	1142	8696	0.575306	0.272654	7.83729e-89	2.92943e-99	9.88956e-185	6.94276e-184
ARRDC3	0.951715	0.411594	2.31226	1.20931	667	2406	1142	8696	0.584063	0.276679	5.19475e-91	5.70677e-101	1.30352e-188	9.36834e-188
RBM33	0.666749	0.290354	2.29633	1.19933	567	2007	1142	8696	0.496497	0.230796	8.74372e-74	2.82362e-83	8.87074e-154	4.66051e-153
OPTN	0.433848	0.189785	2.286	1.19282	415	1171	1142	8696	0.363398	0.13466	8.83953e-72	2.65134e-77	7.99026e-146	3.88603e-145
BIRC2	0.744177	0.325926	2.28327	1.1911	577	2269	1142	8696	0.505254	0.260925	2.07277e-60	9.87781e-73	6.22882e-130	2.6467e-129
SAMD1	0.401109	0.176873	2.26778	1.18128	401	1252	1142	8696	0.351138	0.143974	1.72249e-58	1.28273e-66	6.31311e-122	2.46619e-121
CUL3	0.578043	0.255099	2.26595	1.18012	508	1810	1142	8696	0.444834	0.208142	2.95938e-62	1.28607e-72	1.17304e-131	5.05533e-131
MXD1	0.358119	0.158312	2.2621	1.17767	356	1112	1142	8696	0.311734	0.127875	1.15836e-50	2.96792e-58	8.54128e-106	2.86921e-105
CYTOR	0.84373	0.374092	2.25541	1.17339	654	2588	1142	8696	0.57268	0.297608	2.81212e-72	1.30484e-87	1.34229e-156	7.32215e-156
CDKN2D	0.692764	0.309635	2.23736	1.1618	557	1732	1142	8696	0.487741	0.199172	8.5115e-91	1.7934e-94	6.47602e-182	4.4814e-181
CD109	0.533586	0.238654	2.23581	1.1608	475	1593	1142	8696	0.415937	0.183188	5.63003e-64	4.7467e-71	8.24607e-132	3.56642e-131
CTDSPL	0.36789	0.164782	2.23259	1.15872	365	1225	1142	8696	0.319615	0.140869	8.73501e-46	4.3683e-53	8.59735e-96	2.54557e-95
BCR	0.379202	0.169963	2.23109	1.15775	383	1234	1142	8696	0.335377	0.141904	3.10746e-52	3.50444e-59	2.7682e-108	9.60543e-108
SPAG9	0.817058	0.367508	2.22324	1.15266	637	2359	1142	8696	0.557793	0.271274	3.25371e-80	1.32018e-90	1.67946e-167	1.0324e-166
USP7	0.378032	0.170659	2.21513	1.14739	374	1319	1142	8696	0.327496	0.151679	7.79956e-43	7.14189e-50	1.17602e-89	3.24409e-89
FAM30A	2.97984	1.34699	2.21222	1.14549	1037	2364	1142	8696	0.908056	0.271849	0	4.7313e-295	0	0
EMB	0.574728	0.259816	2.21206	1.14539	507	1857	1142	8696	0.443958	0.213546	9.66451e-59	6.51182e-68	1.82058e-123	7.27632e-123
PLEKHO1	0.800711	0.363149	2.20491	1.14072	629	2446	1142	8696	0.550788	0.281279	9.61057e-71	1.3594e-82	4.58209e-150	2.31687e-149
RELA	0.481541	0.218404	2.20482	1.14066	449	1656	1142	8696	0.39317	0.190432	4.11118e-49	7.50844e-57	7.4592e-103	2.40562e-102
SNRK	0.405878	0.184642	2.19819	1.13631	366	1326	1142	8696	0.32049	0.152484	1.85284e-39	1.64648e-45	5.89697e-82	1.49398e-81
SUZ12	0.80718	0.368433	2.19084	1.13149	645	2501	1142	8696	0.564799	0.287603	4.42975e-74	3.99312e-89	6.60574e-160	3.74687e-159
SUN2	0.362996	0.165969	2.18713	1.12904	361	1194	1142	8696	0.316112	0.137305	2.11351e-46	1.87065e-52	8.90668e-96	2.63394e-95
GRK2	0.842916	0.387431	2.17565	1.12145	679	2505	1142	8696	0.594571	0.288063	1.14824e-89	6.32976e-95	3.07217e-181	2.11386e-180
NFIC	0.484611	0.223184	2.17135	1.11859	446	1513	1142	8696	0.390543	0.173988	1.62089e-57	2.09618e-64	9.45879e-119	3.57956e-118
GTPBP6	0.399784	0.184223	2.17011	1.11777	402	1431	1142	8696	0.352014	0.164558	7.77933e-46	8.92207e-54	1.57568e-96	4.71731e-96
UNK	0.41354	0.192612	2.14702	1.10233	408	1436	1142	8696	0.357268	0.165133	8.80985e-48	1.26196e-53	2.56988e-98	7.87879e-98
RIT1	0.453747	0.211379	2.1466	1.10205	426	1504	1142	8696	0.37303	0.172953	2.56159e-50	7.97346e-57	4.99098e-104	1.64241e-103
MED13	0.353909	0.165025	2.14457	1.10069	352	1205	1142	8696	0.308231	0.138569	2.75033e-42	3.07864e-48	1.74508e-87	4.7119e-87
RICTOR	0.777029	0.362477	2.14366	1.10008	607	2293	1142	8696	0.531524	0.263684	2.61088e-71	1.07733e-79	9.71405e-148	4.80152e-147
SLC39A8	0.447853	0.209155	2.14125	1.09845	416	1599	1142	8696	0.364273	0.183878	1.47869e-40	2.31803e-47	6.85848e-85	1.80361e-84
ST3GAL1	0.540191	0.253082	2.13445	1.09387	467	1771	1142	8696	0.408932	0.203657	1.16176e-48	5.53758e-54	1.50542e-99	4.68053e-99
PDE4B	0.492165	0.230633	2.13397	1.09354	397	1415	1142	8696	0.347636	0.162718	3.77116e-45	9.92053e-51	8.17174e-93	2.34502e-92
ACBD3	0.475058	0.222993	2.13037	1.0911	439	1609	1142	8696	0.384413	0.185028	2.5997e-48	5.2669e-55	3.22523e-100	1.01185e-99
UBE2H	0.450719	0.211938	2.12665	1.08859	407	1426	1142	8696	0.356392	0.163983	3.11713e-48	4.69559e-53	3.3793e-98	1.03342e-97
GINM1	0.777013	0.365931	2.12339	1.08637	642	2515	1142	8696	0.562172	0.289213	6.68858e-72	6.94692e-80	1.61305e-148	8.0553e-148
TMEM259	0.385522	0.182	2.11825	1.08288	382	1373	1142	8696	0.334501	0.157889	2.54331e-42	2.4108e-48	1.26564e-87	3.42885e-87
CALN1	0.43641	0.206399	2.1144	1.08025	426	1504	1142	8696	0.37303	0.172953	2.56159e-50	1.36984e-56	8.55549e-104	2.80778e-103
PPM1A	0.413292	0.195938	2.1093	1.07677	401	1433	1142	8696	0.351138	0.164788	1.73284e-45	9.94936e-52	3.81886e-94	1.11303e-93
HAUS2	0.372929	0.178189	2.09289	1.0655	364	1408	1142	8696	0.318739	0.161914	6.05745e-34	4.44018e-40	4.52123e-71	9.95492e-71
PHF1	0.393881	0.188254	2.09229	1.06508	378	1310	1142	8696	0.330998	0.150644	7.23364e-45	5.36135e-50	8.38033e-92	2.36564e-91
CNOT6L	0.727273	0.348489	2.08693	1.06138	586	2406	1142	8696	0.513135	0.276679	1.34518e-55	2.88122e-65	1.06954e-117	4.00375e-117
MORC3	0.393442	0.188769	2.08425	1.05953	388	1440	1142	8696	0.339755	0.165593	3.16653e-40	2.14567e-46	1.3392e-83	3.46904e-83
RNF168	0.576681	0.277719	2.07649	1.05415	488	1923	1142	8696	0.42732	0.221136	2.63573e-47	7.67585e-53	4.61785e-97	1.39457e-96
MED13L	0.527653	0.254119	2.0764	1.05408	480	1735	1142	8696	0.420315	0.199517	5.27103e-56	2.20689e-62	3.14372e-115	1.15365e-114
TBC1D15	0.580882	0.280379	2.07177	1.05087	524	2028	1142	8696	0.458844	0.233211	2.26501e-54	2.33856e-61	1.39906e-112	5.02004e-112
RRBP1	0.770044	0.372122	2.06933	1.04916	571	2459	1142	8696	0.5	0.282774	3.49235e-47	1.16356e-57	9.71459e-102	3.09997e-101
THAP12	0.454462	0.219907	2.06661	1.04727	443	1571	1142	8696	0.387916	0.180658	1.90697e-52	6.24606e-58	2.99928e-107	1.02748e-106
CTSF	0.448815	0.217301	2.06541	1.04643	429	1480	1142	8696	0.375657	0.170193	4.30433e-53	8.98302e-57	9.6908e-107	3.30579e-106
RAP2B	0.385807	0.187115	2.06187	1.04395	378	1319	1142	8696	0.330998	0.151679	2.35124e-44	5.22426e-49	2.61187e-90	7.26285e-90
MAP3K2	0.462697	0.225252	2.05413	1.03852	422	1559	1142	8696	0.369527	0.179278	4.21018e-45	5.18089e-50	4.72596e-92	1.33874e-91
DST	0.727424	0.35432	2.05301	1.03774	536	2204	1142	8696	0.469352	0.25345	1.73214e-48	1.74877e-55	7.18074e-101	2.27046e-100
RNF19A	0.612275	0.300075	2.04041	1.02886	523	1960	1142	8696	0.457968	0.225391	2.34604e-58	1.2738e-62	8.25435e-118	3.09954e-117
PPP1R35	0.364793	0.179376	2.03368	1.02409	363	1361	1142	8696	0.317863	0.156509	3.64387e-36	1.00451e-40	6.39448e-74	1.47079e-73
PRNP	0.542082	0.267369	2.02746	1.01968	463	1798	1142	8696	0.405429	0.206762	1.47525e-45	2.88228e-50	9.28218e-93	2.66053e-92
CREBBP	0.372506	0.18408	2.02361	1.01693	366	1340	1142	8696	0.32049	0.154094	1.21022e-38	2.84588e-43	6.41552e-79	1.56795e-78
KAT6A	0.620867	0.307041	2.0221	1.01585	531	2154	1142	8696	0.464974	0.2477	1.35389e-49	2.29148e-55	7.42522e-102	2.37254e-101
ZFAND2A	0.419435	0.207455	2.02181	1.01565	400	1454	1142	8696	0.350263	0.167203	9.07388e-44	2.4468e-49	4.70772e-90	1.3031e-89
PCGF5	0.403633	0.200351	2.01463	1.01052	394	1519	1142	8696	0.345009	0.174678	1.28542e-37	5.36978e-42	1.24915e-76	2.95741e-76
C1orf21	0.580891	0.28879	2.01146	1.00825	497	1839	1142	8696	0.435201	0.211477	6.19571e-56	8.03625e-60	1.31542e-112	4.72692e-112
IFI27L2	0.366555	0.182437	2.00921	1.00663	366	1169	1142	8696	0.32049	0.13443	2.80514e-50	6.9463e-53	4.5829e-100	1.43223e-99
CAST	0.905314	0.452028	2.00278	1.00201	671	2510	1142	8696	0.587566	0.288638	2.5373e-85	1.63072e-86	1.62742e-168	1.00808e-167

## Sheet: cl2_eFL_vs_other_tissues
Supplemental Table 6. Significantly upregulated genes for each tissue per cluster (related to STAR Methods – Quantification and Statistical Analysis)
A = eFL
B = other tissues
Gene	ExpA	ExpB	FoldChange	log2FC	ExpFreqA	ExpFreqB	TotalA	TotalB	ExpFractionA	ExpFractionB	fishers.pval	wilcoxon.pval	combined.pval	adjusted.pval
HBG2	0.877464	0.00192177	456.59	8.83476	206	7	648	4306	0.317901	0.00162564	1.64373e-184	1.34863e-299	0	0
ACY3	0.692346	0.116564	5.93963	2.57037	257	449	648	4306	0.396605	0.104273	9.04024e-69	9.12588e-93	3.04925e-158	2.01805e-156
CD200	0.259768	0.0542184	4.79115	2.26037	209	285	648	4306	0.322531	0.0661867	1.74357e-67	2.57122e-92	1.63908e-156	9.67497e-155
RAB7B	0.420858	0.0932626	4.51262	2.17396	275	467	648	4306	0.424383	0.108453	6.55918e-77	3.66119e-100	9.73494e-174	8.17735e-172
BIN1	0.381613	0.0889234	4.29148	2.10148	271	429	648	4306	0.41821	0.0996284	1.03924e-80	1.53965e-105	6.8244e-183	7.84447e-181
SLA	0.576151	0.142893	4.03206	2.01152	365	687	648	4306	0.563272	0.159545	6.42238e-101	3.36974e-124	1.11673e-221	1.8761e-219
ANGPT1	0.352424	0.0880826	4.00107	2.00038	232	352	648	4306	0.358025	0.0817464	1.5441e-69	2.13483e-91	1.2138e-157	7.57412e-156
AL355075.4	0.3962	0.100502	3.94221	1.97901	203	361	648	4306	0.313272	0.0838365	4.56165e-51	7.71767e-67	9.47529e-115	2.55482e-113
TNFAIP8L2	0.325856	0.0853592	3.81747	1.93262	267	473	648	4306	0.412037	0.109847	4.51537e-71	3.701e-89	6.12635e-157	3.71665e-155
UBL4A	0.26454	0.0751114	3.52197	1.81638	237	402	648	4306	0.365741	0.0933581	3.16188e-64	5.01399e-81	5.26518e-142	2.21137e-140
ZBTB16	0.809002	0.255041	3.17205	1.66541	407	989	648	4306	0.628086	0.22968	9.36145e-88	1.09579e-108	4.61597e-193	6.72085e-191
JPT2	0.318768	0.103225	3.0881	1.62672	256	499	648	4306	0.395062	0.115885	6.68574e-61	3.16194e-75	6.57664e-133	2.43447e-131
HMGA2	0.353219	0.115179	3.06669	1.61668	269	575	648	4306	0.415123	0.133535	4.16266e-58	2.70233e-69	3.27352e-124	1.05138e-122
SUSD3	0.570822	0.186542	3.06001	1.61354	371	810	648	4306	0.572531	0.18811	1.67975e-87	1.29835e-103	9.54605e-188	1.30304e-185
PRKAB1	0.215039	0.0728425	2.95211	1.56175	199	395	648	4306	0.307099	0.0917325	3.17418e-44	8.2636e-54	5.85946e-95	9.07592e-94
INKA1	0.455828	0.154552	2.94936	1.5604	329	719	648	4306	0.507716	0.166976	1.09417e-73	9.5943e-84	3.78083e-154	2.06433e-152
CACNA2D3	0.367388	0.12595	2.91694	1.54446	280	537	648	4306	0.432099	0.12471	2.32477e-69	1.51127e-80	1.20448e-146	5.36855e-145
GATA2	0.638596	0.219174	2.91365	1.54283	241	738	648	4306	0.371914	0.171389	7.37058e-29	4.2519e-35	4.54166e-61	2.37865e-60
CRNDE	0.657346	0.230152	2.85614	1.51407	396	942	648	4306	0.611111	0.218765	1.21346e-86	2.02356e-96	1.02928e-179	1.02179e-177
RGS18	0.414642	0.147306	2.81484	1.49305	277	661	648	4306	0.427469	0.153507	5.03968e-52	4.34416e-59	5.54995e-108	1.2759e-106
CHCHD4	0.23834	0.0848764	2.80808	1.48959	199	440	648	4306	0.307099	0.102183	1.00992e-38	2.35815e-45	4.55464e-81	4.73683e-80
RHEX	0.954802	0.340314	2.80565	1.48834	308	838	648	4306	0.475309	0.194612	2.82375e-49	8.38248e-59	5.83502e-105	1.22535e-103
UNG	0.760049	0.271639	2.79801	1.4844	370	1122	648	4306	0.570988	0.260567	2.12927e-53	3.96936e-68	2.3452e-118	7.01632e-117
MRM2	0.348922	0.125399	2.7825	1.47638	288	686	648	4306	0.444444	0.159313	4.79991e-55	1.15403e-62	1.48834e-114	3.86969e-113
C14orf119	0.580344	0.210355	2.75887	1.46408	384	983	648	4306	0.592593	0.228286	1.28827e-74	6.10987e-85	2.87334e-156	1.65142e-154
PPIL1	0.454366	0.165003	2.75368	1.46136	339	801	648	4306	0.523148	0.18602	1.90853e-69	8.18717e-78	5.26159e-144	2.29826e-142
AL590226.1	0.314824	0.114598	2.74721	1.45797	220	515	648	4306	0.339506	0.119601	3.07921e-40	2.41411e-47	1.48165e-84	1.67664e-83
CCDC86	0.274884	0.102999	2.6688	1.41619	230	518	648	4306	0.354938	0.120297	8.23339e-45	1.01375e-52	1.85486e-94	2.85282e-93
WDR77	0.411012	0.154083	2.66746	1.41547	304	758	648	4306	0.469136	0.176033	2.23132e-55	1.55018e-64	9.46944e-117	2.61788e-115
GNPDA1	0.272444	0.104577	2.60521	1.3814	227	520	648	4306	0.350309	0.120762	4.03138e-43	2.68582e-50	2.30366e-90	3.24592e-89
HMGCL	0.258748	0.099347	2.60449	1.381	237	473	648	4306	0.365741	0.109847	5.77189e-54	7.98568e-64	1.23931e-114	3.26102e-113
Z93241.1	0.462041	0.17974	2.5706	1.36211	285	641	648	4306	0.439815	0.148862	1.35841e-58	1.1387e-68	4.49645e-124	1.42322e-122
CASP8AP2	0.373489	0.145706	2.56331	1.35801	283	705	648	4306	0.436728	0.163725	2.39327e-50	1.35439e-57	7.98042e-105	1.65993e-103
MDK	0.498415	0.197242	2.52692	1.33738	264	685	648	4306	0.407407	0.15908	3.18112e-43	8.64349e-52	5.951e-92	8.66466e-91
DNAJA3	0.228446	0.0909178	2.51266	1.32922	214	487	648	4306	0.330247	0.113098	1.59721e-40	2.02522e-47	6.47428e-85	7.52118e-84
UMPS	0.346437	0.139489	2.48361	1.31244	267	663	648	4306	0.412037	0.153971	5.18837e-47	1.00361e-55	1.21957e-99	2.13083e-98
IGF2BP1	0.401673	0.162333	2.47437	1.30706	306	572	648	4306	0.472222	0.132838	5.97403e-80	1.07327e-90	2.50431e-167	1.886e-165
MFAP1	0.376719	0.152883	2.4641	1.30106	296	733	648	4306	0.45679	0.170228	5.37431e-54	1.88378e-60	2.64418e-111	6.63782e-110
METTL13	0.252227	0.102976	2.44939	1.29242	223	546	648	4306	0.344136	0.1268	2.0421e-38	2.70566e-44	1.03931e-79	1.03175e-78
MRPL39	0.319574	0.131709	2.42636	1.2788	275	695	648	4306	0.424383	0.161403	1.4784e-47	1.17817e-53	4.0184e-98	6.80324e-97
ZNF667-AS1	0.257699	0.106518	2.41931	1.2746	225	549	648	4306	0.347222	0.127497	5.52138e-39	1.77504e-44	1.86048e-80	1.87249e-79
FEN1	0.56383	0.233962	2.40992	1.26898	333	1008	648	4306	0.513889	0.234092	1.07296e-45	1.39654e-53	3.39018e-96	5.32673e-95
IGF2BP3	0.268564	0.111661	2.40517	1.26614	236	470	648	4306	0.364198	0.10915	7.98738e-54	4.32433e-62	9.13784e-113	2.32059e-111
SDAD1	0.431677	0.183757	2.34917	1.23215	333	878	648	4306	0.513889	0.203902	8.31658e-58	3.00739e-63	6.91293e-118	2.04025e-116
EXOSC3	0.408801	0.174051	2.34875	1.23189	309	866	648	4306	0.476852	0.201115	3.6444e-47	9.78817e-53	8.12196e-97	1.28539e-95
MKRN2	0.300033	0.128026	2.34352	1.22868	247	656	648	4306	0.381173	0.152346	1.86535e-38	6.97383e-42	2.37591e-77	2.21752e-76
GCHFR	0.426712	0.183317	2.32773	1.21893	314	768	648	4306	0.484568	0.178356	1.73905e-59	9.05768e-64	4.4335e-120	1.36377e-118
RFC3	0.229269	0.0989329	2.31742	1.21252	197	498	648	4306	0.304012	0.115653	1.341e-31	2.06805e-35	4.21399e-64	2.47402e-63
RRS1	0.387394	0.167189	2.3171	1.21232	302	801	648	4306	0.466049	0.18602	5.16448e-50	7.89123e-53	9.55516e-100	1.68294e-98
UBE2T	0.32624	0.141673	2.30276	1.20336	240	662	648	4306	0.37037	0.153739	7.5702e-35	1.58312e-40	2.05187e-72	1.63551e-71
PRSS21	0.906077	0.394652	2.29589	1.19905	304	814	648	4306	0.469136	0.189039	1.37346e-49	6.30087e-56	2.08226e-102	3.88689e-101
QPRT	0.663469	0.292152	2.27097	1.18331	381	1198	648	4306	0.587963	0.278216	3.17075e-52	5.4879e-60	4.45516e-109	1.05762e-107
ATP6V1B2	0.471309	0.208122	2.26458	1.17924	349	970	648	4306	0.53858	0.225267	8.59689e-57	5.08866e-61	1.17646e-114	3.13341e-113
LINC00665	0.25217	0.112013	2.25126	1.17074	220	577	648	4306	0.339506	0.133999	5.35187e-34	5.06464e-37	4.36894e-68	3.00056e-67
GEMIN6	0.240939	0.107209	2.24738	1.16825	222	587	648	4306	0.342593	0.136321	6.8313e-34	3.46423e-37	3.81766e-68	2.63853e-67
SLC25A19	0.339483	0.151303	2.24373	1.1659	273	756	648	4306	0.421296	0.175569	1.16304e-40	3.0012e-44	6.7425e-82	7.254e-81
CEBPE	0.629446	0.28061	2.24313	1.16552	263	782	648	4306	0.405864	0.181607	3.71755e-34	7.12949e-38	4.33368e-69	3.08298e-68
SAE1	0.545321	0.243121	2.243	1.16543	364	1128	648	4306	0.561728	0.26196	7.88839e-50	7.99438e-57	1.53389e-103	2.96462e-102
SDHAF1	0.213568	0.0953953	2.23877	1.16271	198	532	648	4306	0.305556	0.123549	7.14672e-29	3.75012e-32	3.70308e-58	1.76199e-57
TMEM97	0.502212	0.226359	2.21865	1.14968	331	1044	648	4306	0.510802	0.242452	7.75434e-42	5.54961e-47	8.70001e-86	1.0556e-84
TMEM156	0.243255	0.110063	2.21014	1.14413	216	566	648	4306	0.333333	0.131444	3.11e-33	2.71552e-36	1.3322e-66	8.68512e-66
CPT2	0.234246	0.106662	2.19614	1.13497	213	550	648	4306	0.328704	0.127729	1.41431e-33	1.86457e-37	4.25126e-68	2.92894e-67
ARMC6	0.335913	0.153163	2.19318	1.13302	261	770	648	4306	0.402778	0.17882	3.1801e-34	7.08758e-37	3.63712e-68	2.52174e-67
CNP	0.292211	0.13344	2.18983	1.13082	238	692	648	4306	0.367284	0.160706	1.80267e-31	1.57505e-33	4.18291e-62	2.28387e-61
CSE1L	0.32683	0.149799	2.18179	1.12551	269	755	648	4306	0.415123	0.175337	4.4114e-39	4.7861e-43	3.94318e-79	3.86184e-78
SPOP	0.435167	0.199479	2.18152	1.12533	322	975	648	4306	0.496914	0.226428	1.58675e-43	9.4913e-48	3.12989e-88	4.09323e-87
KLHL23	0.294645	0.135335	2.17716	1.12244	244	677	648	4306	0.376543	0.157222	3.29541e-35	1.3146e-38	7.26167e-71	5.48771e-70
LYPLAL1	0.273992	0.126104	2.17275	1.11952	233	661	648	4306	0.359568	0.153507	5.66229e-32	7.97422e-34	6.73495e-63	3.76193e-62
CCNB1	0.274956	0.127231	2.16108	1.11175	219	565	648	4306	0.337963	0.131212	9.09061e-35	1.90254e-38	2.87514e-70	2.15045e-69
RPP25L	0.348811	0.161843	2.15525	1.10785	285	789	648	4306	0.439815	0.183233	3.67947e-43	3.26725e-46	2.44574e-86	3.00084e-85
FHL3	0.313551	0.146047	2.14692	1.10227	249	754	648	4306	0.384259	0.175105	8.30752e-31	1.39466e-32	1.66392e-60	8.47087e-60
ACTL6A	0.417886	0.195127	2.14161	1.0987	322	917	648	4306	0.496914	0.212959	1.83823e-48	1.46124e-51	6.12343e-97	9.90635e-96
CTPS1	0.341595	0.159874	2.13664	1.09535	273	738	648	4306	0.421296	0.171389	2.63056e-42	2.3334e-47	1.25289e-86	1.55473e-85
SGO2	0.240385	0.112551	2.13579	1.09477	210	566	648	4306	0.324074	0.131444	8.84417e-31	2.4861e-33	3.19423e-61	1.69325e-60
NEK6	0.281772	0.132221	2.13107	1.09158	238	673	648	4306	0.367284	0.156294	5.21725e-33	2.55649e-35	2.06717e-65	1.27175e-64
DDX56	0.443683	0.208235	2.13069	1.09132	328	971	648	4306	0.506173	0.225499	1.82351e-46	1.19168e-51	4.85836e-95	7.57904e-94
LIAS	0.291412	0.136817	2.12993	1.09081	245	699	648	4306	0.378086	0.162332	1.34357e-33	4.52275e-36	9.60559e-67	6.29988e-66
RPA1	0.431985	0.203058	2.12739	1.08909	324	998	648	4306	0.5	0.23177	2.13988e-42	2.68039e-45	1.14472e-84	1.30212e-83
TMEM60	0.264864	0.125009	2.11876	1.08322	235	584	648	4306	0.362654	0.135625	6.50549e-40	8.86565e-44	1.09792e-80	1.12576e-79
PRPSAP2	0.258756	0.12221	2.11731	1.08223	213	655	648	4306	0.328704	0.152113	1.24204e-24	5.59658e-27	8.09764e-49	2.62782e-48
PPAN	0.345461	0.163163	2.11727	1.08221	273	776	648	4306	0.421296	0.180214	5.67844e-39	2.27899e-42	2.39345e-78	2.31296e-77
BYSL	0.221069	0.104585	2.11377	1.07982	205	537	648	4306	0.316358	0.12471	2.32107e-31	1.04003e-34	3.61583e-63	2.04585e-62
DOK1	0.321472	0.152259	2.11135	1.07816	262	772	648	4306	0.404321	0.179285	1.15442e-34	1.93984e-38	3.71696e-70	2.76117e-69
CIAPIN1	0.500027	0.23719	2.10813	1.07597	347	1128	648	4306	0.535494	0.26196	4.48126e-42	1.87212e-46	1.69048e-85	2.01749e-84
PREP	0.239573	0.113664	2.10772	1.07569	204	593	648	4306	0.314815	0.137715	3.98447e-26	2.41724e-29	1.20756e-52	4.57072e-52
RHNO1	0.253952	0.120659	2.10472	1.07363	228	624	648	4306	0.351852	0.144914	5.06413e-33	8.16952e-36	6.46041e-66	4.06615e-65
SORD	0.464758	0.220926	2.10368	1.07292	338	1096	648	4306	0.521605	0.254529	9.74161e-41	1.76375e-44	3.33113e-82	3.6195e-81
NUP62	0.412134	0.196295	2.09956	1.07009	303	943	648	4306	0.467593	0.218997	6.35064e-38	4.18573e-41	4.77477e-76	4.23907e-75
ZNF90	0.274119	0.130742	2.09664	1.06808	240	651	648	4306	0.37037	0.151184	7.51298e-36	1.20416e-38	1.53063e-71	1.18542e-70
NRROS	0.420553	0.200915	2.09319	1.0657	314	909	648	4306	0.484568	0.211101	1.65761e-45	3.20451e-48	1.13392e-90	1.6081e-89
INTS14	0.209616	0.100739	2.08078	1.05712	196	542	648	4306	0.302469	0.125871	2.89237e-27	2.16844e-30	8.1793e-55	3.40908e-54
KEAP1	0.309222	0.148643	2.0803	1.05679	273	775	648	4306	0.421296	0.179981	4.92421e-39	2.34283e-41	2.10844e-77	1.97632e-76
CSF1R	0.68532	0.329778	2.07813	1.05528	361	1186	648	4306	0.557099	0.27543	8.52051e-44	1.50886e-48	2.70347e-89	3.70873e-88
ANAPC13	0.557064	0.268517	2.0746	1.05283	384	1230	648	4306	0.592593	0.285648	5.78761e-51	1.75481e-51	2.37192e-99	4.04709e-98
CD7	0.563833	0.271883	2.07381	1.05228	325	891	648	4306	0.501543	0.206921	2.13338e-52	3.05924e-55	1.60226e-104	3.27042e-103
ASH2L	0.326848	0.157906	2.06988	1.04955	283	796	648	4306	0.436728	0.184858	1.24668e-41	6.55013e-43	1.57045e-81	1.65694e-80
RRP9	0.307834	0.149093	2.06472	1.04595	254	722	648	4306	0.391975	0.167673	1.86838e-35	3.62031e-38	1.1308e-70	8.51612e-70
SLC43A3	0.335921	0.163232	2.05793	1.0412	249	711	648	4306	0.384259	0.165118	2.44113e-34	4.41136e-38	1.77048e-69	1.26778e-68
GEMIN7	0.338906	0.164749	2.0571	1.04061	267	803	648	4306	0.412037	0.186484	4.10442e-34	6.39841e-35	4.11286e-66	2.62646e-65
PYCR1	0.286037	0.139974	2.04351	1.03105	239	719	648	4306	0.368827	0.166976	1.24707e-29	1.23479e-31	2.13616e-58	1.02536e-57
MRPL35	0.352444	0.172897	2.03846	1.02748	270	856	648	4306	0.416667	0.198792	3.72054e-31	2.75406e-32	1.4728e-60	7.53302e-60
TIPIN	0.353075	0.174301	2.02566	1.01839	277	846	648	4306	0.427469	0.19647	7.78562e-35	6.40323e-36	8.00514e-68	5.39606e-67
GART	0.500809	0.247284	2.02524	1.01809	354	1139	648	4306	0.546296	0.264515	2.03482e-44	5.97118e-46	2.49973e-87	3.15573e-86
ARFRP1	0.291555	0.144134	2.0228	1.01636	250	734	648	4306	0.385802	0.17046	9.05277e-33	1.2492e-35	1.75456e-65	1.08554e-64
CCDC137	0.368808	0.182419	2.02176	1.01561	281	836	648	4306	0.433642	0.194148	3.73331e-37	2.51083e-40	1.65035e-74	1.41904e-73
NUPL2	0.3549	0.175743	2.01943	1.01395	276	902	648	4306	0.425926	0.209475	3.83127e-30	2.93143e-32	1.58742e-59	7.80841e-59
DNMT3A	0.498414	0.247272	2.01565	1.01124	347	1102	648	4306	0.535494	0.255922	2.75272e-44	8.25963e-47	4.71579e-88	6.09425e-87
ADPRHL2	0.352358	0.175672	2.00577	1.00416	287	839	648	4306	0.442901	0.194844	1.25517e-39	2.64726e-42	6.19058e-79	6.00899e-78
CCDC58	0.32735	0.163399	2.00338	1.00244	254	819	648	4306	0.391975	0.1902	6.78052e-28	1.13717e-29	1.00396e-54	4.15273e-54
BET1	0.292545	0.146059	2.00292	1.00211	255	711	648	4306	0.393519	0.165118	9.78307e-37	1.11268e-38	1.86474e-72	1.49179e-71

## Sheet: cl2_FL_vs_other_tissues
Supplemental Table 6. Significantly upregulated genes for each tissue per cluster (related to STAR Methods – Quantification and Statistical Analysis)
A = FL
B = other tissues
Gene	ExpA	ExpB	FoldChange	log2FC	ExpFreqA	ExpFreqB	TotalA	TotalB	ExpFractionA	ExpFractionB	fishers.pval	wilcoxon.pval	combined.pval	adjusted.pval
GATA2	0.69295	0.258877	2.67675	1.42048	74	905	173	4781	0.427746	0.189291	1.85389e-12	8.76488e-17	1.05598e-26	5.36437e-25
GNG11	0.490697	0.193807	2.53189	1.34021	61	829	173	4781	0.352601	0.173395	2.85029e-08	9.39762e-11	1.11058e-16	1.54568e-15
RHOH	0.620243	0.245243	2.52909	1.33862	75	1128	173	4781	0.433526	0.235934	2.13477e-08	1.66972e-11	1.54977e-17	2.66875e-16
HPGDS	0.790917	0.315154	2.50962	1.32747	85	1199	173	4781	0.491329	0.250784	3.6122e-11	8.27776e-14	1.64953e-22	5.07857e-21
RAMP1	0.483303	0.201077	2.40357	1.26518	64	876	173	4781	0.369942	0.183225	1.55743e-08	5.07738e-11	3.37509e-17	5.04278e-16
RHEX	0.918559	0.402676	2.28114	1.18975	79	1067	173	4781	0.456647	0.223175	3.84411e-11	9.13032e-14	1.93062e-22	5.60431e-21
CXCL3	0.743971	0.343339	2.16687	1.11561	56	728	173	4781	0.323699	0.152269	3.2334e-08	6.22407e-10	7.93818e-16	9.16499e-15
SNHG21	0.367858	0.172686	2.13022	1.091	61	975	173	4781	0.352601	0.203932	9.33038e-06	1.06688e-07	2.8505e-11	1.72388e-10
ARMC8	0.443443	0.216463	2.04858	1.03463	59	1138	173	4781	0.34104	0.238026	0.00274111	0.000135838	5.88436e-06	1.34651e-05
LXN	0.332925	0.165886	2.00696	1.00501	52	941	173	4781	0.300578	0.196821	0.0013497	0.000126089	2.82272e-06	6.91055e-06

## Sheet: cl2_FBM_vs_other_tissues
Supplemental Table 6. Significantly upregulated genes for each tissue per cluster (related to STAR Methods – Quantification and Statistical Analysis)
A = FBM
B = other tissues
Gene	ExpA	ExpB	FoldChange	log2FC	ExpFreqA	ExpFreqB	TotalA	TotalB	ExpFractionA	ExpFractionB	fishers.pval	wilcoxon.pval	combined.pval	adjusted.pval
CCL4	1.52387	0.0312092	48.8275	5.60962	779	40	2073	2881	0.375784	0.0138841	4.89353e-279	6.2338e-250	0	0
CCL3	5.87717	0.204086	28.7974	4.84787	1445	269	2073	2881	0.697057	0.0933704	0	0	0	0
PTX3	1.58162	0.0654431	24.1678	4.59502	1104	217	2073	2881	0.532562	0.0753211	2.60025e-293	1.3198e-304	0	0
CCL3L1	1.2743	0.0935849	13.6165	3.76728	930	215	2073	2881	0.448625	0.0746269	8.78224e-214	2.65171e-222	0	0
CD83	1.13551	0.100223	11.3298	3.50206	1115	345	2073	2881	0.537868	0.11975	1.14762e-226	6.8271e-257	0	0
LMNA	1.03928	0.101075	10.2823	3.36209	946	257	2073	2881	0.456343	0.0892051	1.15364e-197	9.62764e-207	0	0
CXCL8	11.3566	1.14083	9.95469	3.31538	1815	589	2073	2881	0.875543	0.204443	0	0	0	0
RGS1	0.593289	0.0759875	7.80773	2.9649	761	250	2073	2881	0.367101	0.0867754	1.11343e-129	7.00832e-141	4.84304e-267	9.6481e-266
CLEC5A	0.721624	0.0998335	7.22828	2.85365	752	315	2073	2881	0.362759	0.109337	2.23871e-101	7.11353e-117	7.96569e-215	1.01164e-213
HIST1H2AE	0.691857	0.0975035	7.09572	2.82695	810	298	2073	2881	0.390738	0.103436	4.60142e-127	4.90156e-140	1.38184e-263	2.64895e-262
AC020916.1	1.91342	0.279558	6.84444	2.77493	1296	744	2073	2881	0.625181	0.258244	1.84321e-149	1.51416e-199	0	0
HSPA1A	1.57865	0.282715	5.5839	2.48127	903	487	2073	2881	0.435601	0.169039	9.44554e-94	2.22226e-122	1.03969e-212	1.2882e-211
IL1B	0.951531	0.186515	5.10162	2.35096	831	519	2073	2881	0.400868	0.180146	8.15911e-66	1.76131e-86	5.00573e-149	3.0454e-148
HIST1H2AC	1.04216	0.209943	4.964	2.3115	858	556	2073	2881	0.413893	0.192989	3.90143e-64	5.08295e-87	6.85557e-148	4.13368e-147
KLF4	1.53663	0.317692	4.83683	2.27406	1377	852	2073	2881	0.664255	0.295731	2.92239e-148	9.52901e-219	0	0
SERTAD1	0.40442	0.0925537	4.36957	2.12749	656	362	2073	2881	0.31645	0.125651	7.95287e-60	4.29561e-71	1.02182e-127	4.58355e-127
MEG3	1.4589	0.348422	4.18717	2.06598	1135	544	2073	2881	0.547516	0.188823	1.52175e-153	1.10448e-157	1.20053e-307	3.43587e-306
TAGAP	0.567334	0.142943	3.96896	1.98876	833	507	2073	2881	0.401833	0.175981	3.49979e-69	1.2679e-86	1.58153e-152	1.00742e-151
RHOB	0.529033	0.137771	3.83995	1.94109	691	437	2073	2881	0.333333	0.151683	1.39268e-50	1.41887e-61	5.05681e-109	1.62329e-108
ADAM17	0.870682	0.232772	3.7405	1.90323	928	793	2073	2881	0.44766	0.275252	4.69908e-36	4.77588e-61	4.96512e-94	1.2836e-93
DLK1	3.3643	0.900516	3.73597	1.90148	1577	680	2073	2881	0.760733	0.236029	9.92023e-306	2.7298e-276	0	0
RGS2	0.720697	0.206946	3.48254	1.80014	841	615	2073	2881	0.405692	0.213468	3.78893e-48	6.72974e-66	6.63614e-111	2.19262e-110
TNFAIP3	0.533438	0.167126	3.19184	1.67439	745	498	2073	2881	0.359383	0.172857	6.80547e-50	4.2204e-60	7.20707e-107	2.24613e-106
STX11	0.484689	0.160323	3.0232	1.59608	679	574	2073	2881	0.327545	0.199236	2.44821e-24	2.50311e-36	8.41653e-58	1.32065e-57
PTGER2	0.475378	0.167597	2.83643	1.50408	700	574	2073	2881	0.337675	0.199236	8.83748e-28	5.81272e-39	7.774e-64	1.32523e-63
TRIB1	0.511282	0.181705	2.8138	1.49252	727	602	2073	2881	0.350699	0.208955	2.56737e-28	1.5018e-37	5.75723e-63	9.71653e-63
DUSP2	0.621949	0.232687	2.6729	1.41841	702	692	2073	2881	0.33864	0.240194	3.75544e-14	3.11341e-23	9.79068e-35	1.22353e-34
AHR	0.401972	0.151559	2.65226	1.40722	622	521	2073	2881	0.300048	0.18084	1.84012e-22	7.53978e-30	1.63859e-49	2.30424e-49
HPGDS	0.5142	0.200502	2.56456	1.35871	743	541	2073	2881	0.358418	0.187782	3.59877e-41	4.40685e-50	3.2951e-88	7.90512e-88
CD7	0.477907	0.189306	2.52452	1.33601	691	525	2073	2881	0.333333	0.182228	8.38738e-34	3.87322e-40	5.45476e-71	1.03204e-70
DUSP10	0.473071	0.191847	2.46588	1.3021	738	687	2073	2881	0.356006	0.238459	3.16455e-19	5.4668e-31	1.95971e-47	2.69975e-47
RHOH	0.394784	0.160161	2.46492	1.30154	652	551	2073	2881	0.31452	0.191253	3.60382e-23	9.00638e-31	3.95524e-51	5.66388e-51
FAM215B	0.519229	0.214695	2.41844	1.27408	658	746	2073	2881	0.317414	0.258938	7.59726e-06	4.08285e-12	1.21009e-15	1.40509e-15
DPH3	0.511208	0.211718	2.41457	1.27176	836	785	2073	2881	0.40328	0.272475	5.91763e-22	4.15034e-38	3.33906e-57	5.17937e-57
TIPARP	0.509973	0.214763	2.37458	1.24767	800	666	2073	2881	0.385914	0.23117	1.00566e-31	3.98297e-42	6.71728e-71	1.26972e-70
C16orf54	0.578148	0.252791	2.28707	1.1935	691	804	2073	2881	0.333333	0.27907	4.50548e-05	8.44918e-12	1.38964e-14	1.60168e-14
SLC25A33	0.439735	0.197344	2.22827	1.15593	717	751	2073	2881	0.345876	0.260673	1.18522e-10	9.75378e-21	8.08448e-29	9.77255e-29
NEU1	0.481597	0.223161	2.15807	1.10974	673	776	2073	2881	0.32465	0.269351	2.90414e-05	2.28297e-11	2.38349e-14	2.7425e-14

## Sheet: cl2_PBM_vs_other_tissues
Supplemental Table 6. Significantly upregulated genes for each tissue per cluster (related to STAR Methods – Quantification and Statistical Analysis)
A = PBM
B = other tissues
Gene	ExpA	ExpB	FoldChange	log2FC	ExpFreqA	ExpFreqB	TotalA	TotalB	ExpFractionA	ExpFractionB	fishers.pval	wilcoxon.pval	combined.pval	adjusted.pval
LAIR2	2.16982	0.00801808	270.616	8.08011	667	30	1359	3595	0.490802	0.00834492	0	0	0	0
F13A1	0.674463	0.0805358	8.3747	3.06604	712	295	1359	3595	0.523915	0.0820584	6.04863e-237	2.78975e-270	0	0
HLA-F	0.273627	0.0384854	7.10989	2.82983	440	159	1359	3595	0.323767	0.0442281	6.51061e-141	8.88068e-160	3.98961e-297	1.58772e-295
CAST	0.769583	0.133526	5.76356	2.52696	818	480	1359	3595	0.601913	0.133519	3.26971e-229	4.32088e-258	0	0
SAMHD1	1.31568	0.23932	5.49757	2.45879	752	662	1359	3595	0.553348	0.184145	3.20714e-137	6.2975e-174	1.44226e-307	5.96043e-306
IGSF6	0.52705	0.102091	5.16256	2.36809	460	313	1359	3595	0.338484	0.0870654	3.33649e-94	6.54172e-112	1.03075e-202	1.6909e-201
EMILIN2	0.676623	0.137082	4.93591	2.30331	799	532	1359	3595	0.587932	0.147983	9.13776e-200	2.76837e-225	0	0
FKBP5	0.56609	0.118966	4.75842	2.25048	701	526	1359	3595	0.51582	0.146314	9.31034e-148	2.53044e-174	0	0
IFI27L2	0.708478	0.155851	4.54588	2.18456	788	520	1359	3595	0.579838	0.144645	3.2599e-197	9.65115e-216	0	0
HOMER3	0.50436	0.111177	4.53654	2.18159	645	410	1359	3595	0.474614	0.114047	9.42895e-154	1.3076e-172	0	0
FLT3	0.473981	0.105604	4.48828	2.16616	610	428	1359	3595	0.448859	0.119054	1.30141e-130	4.66991e-150	3.9134e-277	1.21883e-275
MNDA	2.16163	0.486773	4.44074	2.1508	1089	1054	1359	3595	0.801325	0.293185	6.45362e-235	2.08921e-278	0	0
PSMB9	1.10755	0.251016	4.41229	2.14153	1032	907	1359	3595	0.759382	0.252295	1.53028e-234	2.46877e-291	0	0
UNC93B1	0.313669	0.078304	4.00578	2.00208	456	344	1359	3595	0.335541	0.0956885	4.15382e-84	7.22111e-96	1.23599e-176	1.40537e-175
NPDC1	0.456149	0.11702	3.89804	1.96275	548	375	1359	3595	0.403238	0.104312	1.81384e-116	7.49685e-128	7.61793e-241	1.6705e-239
HLA-DQB1	0.876537	0.226826	3.86436	1.95023	683	704	1359	3595	0.502575	0.195828	2.20073e-96	3.06457e-120	3.3482e-213	6.0977e-212
CBR1	0.34274	0.0915677	3.74303	1.90421	525	440	1359	3595	0.386313	0.122392	5.49087e-89	4.4561e-102	1.0707e-187	1.42034e-186
CLU	0.445752	0.119222	3.73883	1.90259	535	410	1359	3595	0.393672	0.114047	8.21852e-101	1.75134e-112	7.03525e-210	1.22917e-208
AC096667.1	0.29599	0.0794288	3.72648	1.89781	428	318	1359	3595	0.314937	0.0884562	3.10048e-79	1.52914e-88	1.82046e-164	1.80284e-163
PLPPR3	1.13394	0.312998	3.62284	1.85712	1014	781	1359	3595	0.746137	0.217246	4.11663e-259	2.08553e-266	0	0
IMPA2	0.827391	0.232138	3.56422	1.83359	913	909	1359	3595	0.671818	0.252851	5.98271e-161	1.68753e-196	0	0
TIMP2	0.718785	0.202416	3.55103	1.82824	816	721	1359	3595	0.600442	0.200556	6.25177e-155	1.96515e-173	0	0
ANXA5	0.825339	0.232895	3.54383	1.82531	806	773	1359	3595	0.593083	0.215021	3.40184e-137	5.60753e-156	1.28325e-289	4.52084e-288
TAF10	0.957156	0.271553	3.52475	1.81752	985	951	1359	3595	0.724798	0.264534	3.09698e-192	4.87526e-222	0	0
MT-ATP8	1.43834	0.410048	3.50774	1.81054	1084	1023	1359	3595	0.797645	0.284562	1.50427e-239	4.94528e-264	0	0
SYK	0.93996	0.268341	3.50286	1.80853	911	948	1359	3595	0.670346	0.2637	1.08538e-150	6.89207e-185	0	0
SLC44A1	0.358854	0.102809	3.49048	1.80343	451	421	1359	3595	0.331862	0.117107	4.13118e-64	1.2084e-74	1.58324e-135	1.10109e-134
AKNA	0.339108	0.0976323	3.47331	1.79631	494	416	1359	3595	0.363503	0.115716	6.39524e-82	1.22798e-91	3.11997e-170	3.30287e-169
ZBED3	0.483626	0.140123	3.45143	1.78719	668	594	1359	3595	0.491538	0.165229	3.37451e-114	7.3413e-129	1.38066e-239	2.99701e-238
ZNRF1	0.342075	0.0994578	3.4394	1.78216	536	426	1359	3595	0.394408	0.118498	4.41525e-97	4.17667e-107	8.62696e-201	1.37328e-199
NAIP	0.435517	0.126682	3.43788	1.78152	597	448	1359	3595	0.439294	0.124618	1.00615e-118	6.39272e-131	3.68223e-246	8.69572e-245
ECI1	0.58012	0.168915	3.43439	1.78006	741	729	1359	3595	0.545254	0.202782	2.97067e-116	1.84002e-138	3.19307e-251	7.79762e-250
ABHD17A	0.519026	0.151735	3.42062	1.77426	708	632	1359	3595	0.520971	0.1758	1.86754e-123	2.74404e-140	3.10012e-260	8.22488e-259
ANXA2	1.51515	0.460255	3.29198	1.71895	841	1052	1359	3595	0.618837	0.292629	8.06854e-97	4.40386e-130	1.84811e-223	3.57802e-222
PLCB1	0.324881	0.0996212	3.26116	1.70539	490	439	1359	3595	0.360559	0.122114	3.92704e-75	4.60432e-85	6.62716e-157	5.83679e-156
NAALADL1	0.602801	0.18487	3.26067	1.70517	717	698	1359	3595	0.527594	0.194159	2.21919e-112	2.10275e-126	2.55474e-235	5.38249e-234
MBD2	0.584662	0.179923	3.24951	1.70022	744	646	1359	3595	0.547461	0.179694	2.89588e-137	3.86817e-147	7.30936e-281	2.34445e-279
KMT2B	0.294468	0.0907303	3.24553	1.69846	465	389	1359	3595	0.342163	0.108206	1.3098e-76	3.24547e-85	1.57398e-158	1.39772e-157
C8orf82	0.264017	0.0815598	3.23709	1.6947	438	384	1359	3595	0.322296	0.106815	2.92024e-67	4.75394e-75	4.51654e-139	3.25706e-138
IL18	0.604679	0.186913	3.23509	1.6938	733	708	1359	3595	0.539367	0.19694	2.07791e-117	1.27246e-130	1.50386e-244	3.40189e-243
TST	0.262724	0.0813588	3.2292	1.69118	430	356	1359	3595	0.316409	0.0990264	1.47096e-70	6.85195e-79	3.44474e-146	2.70173e-145
TMEM203	0.24479	0.0758257	3.22833	1.69079	410	379	1359	3595	0.301692	0.105424	7.62958e-58	7.06535e-66	1.52301e-120	8.52332e-120
KIAA0930	0.805737	0.25085	3.21202	1.68348	845	946	1359	3595	0.621781	0.263143	1.99799e-118	1.28591e-149	1.57968e-264	4.35223e-263
MPND	0.304368	0.0956513	3.18206	1.66996	501	442	1359	3595	0.368653	0.122949	1.31432e-78	2.44082e-88	1.22567e-163	1.20272e-162
ENDOG	0.348627	0.109688	3.17835	1.66828	529	521	1359	3595	0.389257	0.144924	1.13415e-72	1.60442e-83	6.50166e-153	5.47924e-152
BCL7C	0.84094	0.265418	3.16836	1.66374	926	972	1359	3595	0.681383	0.270376	2.46143e-153	3.25103e-175	0	0
PPP1R35	0.350938	0.11164	3.14347	1.65236	563	510	1359	3595	0.414275	0.141864	1.97799e-88	3.04943e-97	2.56458e-182	3.09623e-181
PLXND1	0.273293	0.0873869	3.12739	1.64496	448	387	1359	3595	0.329654	0.10765	2.70937e-70	2.01919e-78	1.86051e-145	1.4434e-144
MS4A6A	0.919215	0.294124	3.12527	1.64398	501	507	1359	3595	0.368653	0.141029	3.36178e-65	2.71227e-75	2.92828e-137	2.07685e-136
FCHSD2	0.312174	0.100092	3.11887	1.64102	488	417	1359	3595	0.359088	0.115994	2.89106e-79	4.10751e-87	4.52148e-163	4.37688e-162
CRYBG1	0.274573	0.0882742	3.11046	1.63713	424	380	1359	3595	0.311994	0.105702	6.63034e-63	7.96534e-70	1.60169e-129	1.01835e-128
SERPINB8	0.832282	0.26815	3.10379	1.63403	844	951	1359	3595	0.621045	0.264534	4.07119e-117	4.09293e-141	9.8688e-255	2.46605e-253
RRP36	0.276788	0.0892614	3.10087	1.63267	447	418	1359	3595	0.328918	0.116273	3.20544e-63	2.09712e-71	2.06802e-131	1.34672e-130
VEGFB	0.491295	0.159054	3.08886	1.62707	670	551	1359	3595	0.49301	0.153268	1.309e-125	9.64368e-134	7.5089e-256	1.92103e-254
SAP30	0.881806	0.286436	3.07854	1.62225	832	840	1359	3595	0.612215	0.233658	8.90208e-135	4.50201e-151	2.62846e-282	8.55842e-281
AGO4	0.260248	0.0849247	3.06446	1.61563	412	383	1359	3595	0.303164	0.106537	8.84685e-58	2.48607e-65	6.18309e-120	3.45129e-119
COPRS	0.480702	0.15705	3.06082	1.61392	662	709	1359	3595	0.487123	0.197218	6.1827e-87	1.37102e-101	3.65977e-185	4.68145e-184
ROCK2	0.37924	0.124209	3.05323	1.61034	571	497	1359	3595	0.420162	0.138248	1.36405e-94	5.15917e-105	3.21792e-196	4.67251e-195
LARP4B	0.266393	0.0876343	3.03982	1.60399	422	363	1359	3595	0.310522	0.100974	8.13827e-66	5.08538e-73	1.31333e-135	9.16349e-135
ZMYM4	0.479086	0.160197	2.99061	1.58044	669	669	1359	3595	0.492274	0.186092	8.40298e-98	1.67597e-110	6.72178e-205	1.13741e-203
FAM89B	0.343197	0.115031	2.9835	1.57701	535	479	1359	3595	0.393672	0.133241	4.90816e-84	9.37873e-94	1.87366e-174	2.08626e-173
FRAT2	0.246	0.0828809	2.96812	1.56955	424	364	1359	3595	0.311994	0.101252	2.59261e-66	3.25296e-72	2.6703e-135	1.83925e-134
SLC2A4RG	0.746739	0.252408	2.95846	1.56485	876	918	1359	3595	0.644592	0.255355	1.99914e-139	3.98077e-157	5.41542e-293	2.04171e-291
DOCK8	0.599491	0.202712	2.95736	1.56431	751	747	1359	3595	0.552612	0.207789	5.43079e-117	2.45623e-130	7.56533e-244	1.67607e-242
NFIC	0.730952	0.248842	2.93742	1.55455	839	872	1359	3595	0.617366	0.242559	4.10375e-131	1.67331e-145	4.35763e-273	1.28281e-271
FRYL	0.381171	0.129923	2.93383	1.55279	553	544	1359	3595	0.406917	0.151321	4.82839e-77	7.67506e-86	1.38119e-159	1.24192e-158
SMAP2	0.529319	0.181781	2.91186	1.54194	697	703	1359	3595	0.512877	0.195549	1.77471e-102	6.84085e-112	5.96412e-211	1.05057e-209
TRIM14	0.372888	0.128741	2.89641	1.53427	557	548	1359	3595	0.40986	0.152434	6.56256e-78	2.75188e-88	6.86863e-163	6.5896e-162
PREX1	0.327671	0.113729	2.88116	1.52665	474	489	1359	3595	0.348786	0.136022	4.28084e-59	4.13853e-66	5.06598e-122	2.8725e-121
MSRB3	0.799195	0.27846	2.87005	1.52108	866	894	1359	3595	0.637233	0.248679	1.17964e-139	1.75224e-154	1.39509e-290	4.99675e-289
SLC4A7	0.370106	0.129545	2.85697	1.51449	522	480	1359	3595	0.384106	0.133519	1.16488e-78	5.58303e-88	2.48018e-163	2.41172e-162
MBP	0.473645	0.165933	2.85444	1.51321	658	670	1359	3595	0.48418	0.18637	4.91783e-93	1.97118e-104	4.38493e-194	6.11897e-193
FBRSL1	0.281779	0.09911	2.8431	1.50746	449	414	1359	3595	0.33039	0.11516	5.84366e-65	2.35348e-71	4.28446e-133	2.86832e-132
UTRN	0.503324	0.178177	2.82485	1.49817	642	668	1359	3595	0.472406	0.185814	4.72954e-87	4.19755e-97	8.37155e-181	9.88487e-180
CTSZ	0.604555	0.214289	2.82121	1.49631	708	810	1359	3595	0.520971	0.225313	3.1729e-86	7.43039e-98	9.93761e-181	1.16699e-179
EEA1	0.524769	0.18659	2.81242	1.49181	678	701	1359	3595	0.498896	0.194993	5.31105e-95	2.59208e-107	6.38085e-199	9.72513e-198
TSR3	0.407297	0.145546	2.79841	1.48461	597	602	1359	3595	0.439294	0.167455	1.60815e-82	1.0389e-91	6.66333e-171	7.19573e-170
UBTF	0.640821	0.230208	2.78367	1.47699	770	906	1359	3595	0.566593	0.252017	1.63518e-93	2.06762e-111	1.58738e-201	2.54573e-200
BRI3BP	0.772206	0.278496	2.77277	1.47133	840	1000	1359	3595	0.618102	0.278164	7.63024e-106	7.46581e-127	3.0389e-229	6.16094e-228
SPECC1	0.538746	0.194994	2.76289	1.46618	645	697	1359	3595	0.474614	0.19388	1.25845e-82	7.06251e-95	3.61177e-174	4.00088e-173
HLA-DRB5	1.27751	0.462576	2.76172	1.46557	966	1053	1359	3595	0.710817	0.292907	3.59889e-157	1.22919e-176	0	0
UBN2	0.265544	0.0962958	2.75759	1.46341	420	356	1359	3595	0.309051	0.0990264	1.5223e-66	7.69462e-73	3.7319e-136	2.62087e-135
DST	0.531651	0.192809	2.7574	1.46331	666	662	1359	3595	0.490066	0.184145	5.49945e-98	4.57514e-108	1.18786e-202	1.93387e-201
PRKAR2B	0.248647	0.0902699	2.75448	1.46178	409	363	1359	3595	0.300957	0.100974	4.86791e-61	1.08688e-66	1.54366e-124	9.08857e-124
PDCD7	0.649788	0.236952	2.74227	1.45537	790	908	1359	3595	0.58131	0.252573	2.3716e-101	1.65734e-117	1.97155e-215	3.62124e-214
CAMKK2	0.316743	0.115695	2.73773	1.45298	500	479	1359	3595	0.367918	0.133241	1.97763e-70	6.66685e-78	4.47225e-145	3.45715e-144
VPS13C	0.844813	0.309378	2.73069	1.44926	905	992	1359	3595	0.665931	0.275939	4.23623e-138	2.11225e-156	6.04677e-291	2.20246e-289
SIPA1	0.337011	0.123919	2.71961	1.4434	507	540	1359	3595	0.373068	0.150209	4.10773e-61	2.82601e-70	3.48472e-128	2.14575e-127
HERC5	0.349424	0.129283	2.70277	1.43444	497	518	1359	3595	0.36571	0.144089	1.03631e-61	1.01568e-69	3.16066e-128	1.95742e-127
MBD3	0.37067	0.137613	2.69357	1.42952	545	567	1359	3595	0.40103	0.157719	1.11123e-69	3.32782e-76	1.23352e-142	9.30114e-142
AGPAT5	0.326476	0.121479	2.68752	1.42628	497	514	1359	3595	0.36571	0.142976	1.7287e-62	5.04459e-71	2.66047e-130	1.70667e-129
POU2F2	0.457742	0.170998	2.67688	1.42056	527	636	1359	3595	0.387785	0.176912	1.4184e-51	2.31245e-60	8.37707e-109	3.96527e-108
PDE7A	0.356384	0.133365	2.67224	1.41805	506	544	1359	3595	0.372333	0.151321	4.53553e-60	2.55159e-67	3.36746e-124	1.97184e-123
EDEM3	0.343826	0.128869	2.66802	1.41577	525	479	1359	3595	0.386313	0.133241	5.06692e-80	1.40567e-88	2.74834e-165	2.81247e-164
LRRC75A	1.29443	0.485317	2.66718	1.41532	668	966	1359	3595	0.491538	0.268707	1.7572e-48	7.01984e-52	2.82165e-97	1.11877e-96
FAM208B	0.254786	0.0962404	2.64739	1.40457	408	415	1359	3595	0.300221	0.115438	2.50315e-50	8.02129e-56	4.86049e-103	2.08904e-102
MAVS	0.291608	0.110298	2.64382	1.40262	442	455	1359	3595	0.325239	0.126565	2.45839e-54	2.67144e-60	1.71813e-111	8.37246e-111
GTPBP6	0.45092	0.170737	2.64102	1.40109	654	684	1359	3595	0.481236	0.190264	1.05132e-88	2.87551e-97	1.28745e-182	1.56312e-181
RAB31	0.400625	0.152001	2.63568	1.39817	502	558	1359	3595	0.369389	0.155216	3.6177e-56	4.37571e-63	4.30966e-116	2.28115e-115
RNF213	0.39251	0.150321	2.61115	1.38469	572	594	1359	3595	0.420898	0.165229	2.21536e-74	5.7228e-82	4.53448e-153	3.83646e-152
MFSD14C	0.368357	0.141299	2.60692	1.38235	568	546	1359	3595	0.417954	0.151878	1.43306e-82	3.03798e-91	1.73219e-170	1.85198e-169
NF1	0.290527	0.111445	2.60692	1.38234	452	472	1359	3595	0.332597	0.131293	1.07644e-54	2.24373e-60	6.34276e-112	3.12628e-111
ZNF37A	0.310571	0.119791	2.5926	1.3744	455	473	1359	3595	0.334805	0.131572	1.84539e-55	4.37006e-62	2.16382e-114	1.1098e-113
ZBTB20	0.314082	0.121153	2.59245	1.37432	452	409	1359	3595	0.332597	0.113769	3.75169e-67	2.8182e-74	3.41832e-138	2.45684e-137
CLDN10	0.564817	0.218802	2.5814	1.36816	714	777	1359	3595	0.525386	0.216134	8.72209e-95	1.64512e-106	6.61709e-198	1.00142e-196
AGTPBP1	0.429056	0.166604	2.5753	1.36474	604	676	1359	3595	0.444444	0.188039	3.72705e-71	1.53134e-79	1.96702e-147	1.55409e-146
ATP8B4	0.760238	0.296193	2.5667	1.35991	845	958	1359	3595	0.621781	0.266481	3.56895e-116	1.95652e-132	3.98084e-245	9.10087e-244
PARP4	0.325211	0.126744	2.56589	1.35946	509	522	1359	3595	0.37454	0.145202	3.12763e-65	8.45511e-73	8.34274e-135	5.72797e-134
NT5DC2	0.477472	0.186158	2.56488	1.35889	616	712	1359	3595	0.453274	0.198053	4.24284e-69	8.15482e-79	1.17029e-144	8.982e-144
RUFY1	0.334819	0.13077	2.56036	1.35635	509	567	1359	3595	0.37454	0.157719	3.91633e-57	1.24592e-63	1.34538e-117	7.21002e-117
FAM208A	0.275517	0.107758	2.5568	1.35434	445	444	1359	3595	0.327447	0.123505	1.73533e-57	2.70207e-62	1.28227e-116	6.80392e-116
FAM111A	0.414054	0.162207	2.55263	1.35198	573	644	1359	3595	0.421634	0.179138	1.13719e-65	2.38427e-72	8.55318e-135	5.85375e-134
ZNF787	0.394187	0.154799	2.54644	1.34848	592	578	1359	3595	0.435614	0.160779	1.7849e-85	4.30268e-88	3.05128e-170	3.24613e-169
PRRG4	0.268927	0.106268	2.53066	1.33952	418	420	1359	3595	0.307579	0.116829	1.2374e-52	1.68728e-57	5.24561e-107	2.41388e-106
SUN2	0.392364	0.155132	2.52922	1.33869	555	582	1359	3595	0.408389	0.161892	2.19852e-70	3.40356e-76	2.50798e-143	1.89776e-142
PHACTR2	0.370976	0.146722	2.52842	1.33824	536	587	1359	3595	0.394408	0.163282	9.00103e-63	1.151e-69	3.13503e-129	1.98737e-128
R3HDM2	0.348473	0.137971	2.5257	1.33668	527	543	1359	3595	0.387785	0.151043	1.10595e-67	7.42641e-73	2.63855e-137	1.8838e-136
VPS53	0.26292	0.104574	2.5142	1.3301	422	431	1359	3595	0.310522	0.119889	4.62638e-52	3.46106e-57	3.99038e-106	1.81681e-105
RABL6	0.662632	0.264724	2.50311	1.32372	793	977	1359	3595	0.583517	0.271766	2.82434e-90	7.69771e-107	9.8167e-194	1.36104e-192
HDGFL2	0.311857	0.124695	2.50096	1.32248	507	573	1359	3595	0.373068	0.159388	2.38026e-55	2.61864e-61	1.65968e-113	8.47183e-113
TRAPPC10	0.259495	0.103907	2.49737	1.32041	432	386	1359	3595	0.317881	0.107371	1.2629e-64	3.44428e-69	1.33005e-130	8.60926e-130
LY86	1.0353	0.414746	2.49621	1.31974	736	1037	1359	3595	0.541575	0.288456	3.97164e-60	6.70693e-79	8.46479e-136	5.92536e-135
TFEC	0.64562	0.25894	2.49332	1.31807	791	913	1359	3595	0.582046	0.253964	7.92442e-101	1.436e-115	5.64338e-213	1.01913e-211
CD38	0.776025	0.311359	2.49238	1.31753	868	1043	1359	3595	0.638705	0.290125	3.85754e-110	2.93732e-124	6.08894e-231	1.2462e-229
ASAP1	0.422086	0.169392	2.49177	1.31717	601	625	1359	3595	0.442237	0.173853	1.6681e-79	2.31073e-85	1.45422e-161	1.35874e-160
BAZ2B	0.680877	0.273761	2.48712	1.31448	781	945	1359	3595	0.574687	0.262865	4.56404e-91	2.5531e-104	5.21503e-192	7.13828e-191
LTB4R	0.255339	0.102802	2.48379	1.31254	414	411	1359	3595	0.304636	0.114325	4.93558e-53	2.47868e-58	3.10838e-108	1.45532e-107
TBC1D1	0.574542	0.231818	2.47842	1.30942	747	888	1359	3595	0.549669	0.24701	1.66395e-87	6.83557e-98	4.82883e-182	5.7973e-181
DEAF1	0.274601	0.110914	2.47579	1.30789	438	513	1359	3595	0.322296	0.142698	2.60525e-43	2.77835e-48	1.50959e-88	5.22401e-88
SPARC	0.461186	0.186573	2.47188	1.30561	618	647	1359	3595	0.454746	0.179972	1.3128e-81	1.03405e-86	5.22943e-165	5.27608e-164
MGLL	0.436493	0.1769	2.46746	1.30302	585	673	1359	3595	0.430464	0.187204	6.14092e-65	3.49153e-72	6.71943e-134	4.52667e-133
HGF	0.779081	0.31575	2.4674	1.30299	753	898	1359	3595	0.554084	0.249791	5.43193e-88	3.59703e-102	8.50953e-187	1.1083e-185
CARS2	0.367634	0.149507	2.45897	1.29805	552	620	1359	3595	0.406181	0.172462	1.65455e-62	5.46625e-71	2.75885e-130	1.76451e-129
CSNK1G2	0.398374	0.162437	2.45249	1.29425	589	666	1359	3595	0.433407	0.185257	1.99564e-67	7.31753e-74	4.71658e-138	3.37864e-137
LCORL	0.272288	0.111338	2.4456	1.29019	435	418	1359	3595	0.320088	0.116273	5.38191e-59	1.55958e-63	2.34841e-119	1.29736e-118
AFF3	0.283164	0.115975	2.4416	1.28783	426	473	1359	3595	0.313466	0.131572	6.17488e-46	3.09285e-50	4.18434e-93	1.55843e-92
PTPN18	0.299893	0.123192	2.43435	1.28354	471	557	1359	3595	0.346578	0.154937	1.6378e-46	6.14445e-52	2.25766e-95	8.63293e-95
GRK6	0.350857	0.144257	2.43217	1.28224	556	624	1359	3595	0.409124	0.173574	2.68236e-63	6.05604e-69	4.90832e-129	3.10235e-128
C16orf74	0.509527	0.21103	2.41447	1.27171	694	821	1359	3595	0.51067	0.228373	9.62995e-79	7.95178e-85	2.8661e-160	2.60985e-159
ATM	0.264225	0.109948	2.40318	1.26495	421	372	1359	3595	0.309787	0.103477	2.07153e-63	2.36398e-69	1.48553e-129	9.47303e-129
PIK3AP1	0.256901	0.10722	2.39603	1.26064	413	432	1359	3595	0.3039	0.120167	6.68832e-49	4.5332e-53	7.04781e-99	2.86851e-98
FAM120A	0.685705	0.286442	2.39387	1.25934	799	990	1359	3595	0.587932	0.275382	1.96541e-90	1.27706e-107	1.13874e-194	1.60997e-193
MGA	0.277372	0.116036	2.3904	1.25725	437	486	1359	3595	0.32156	0.135188	2.48803e-47	2.19886e-51	1.23069e-95	4.76531e-95
DUS1L	0.503655	0.211141	2.3854	1.25423	682	793	1359	3595	0.50184	0.220584	3.80625e-79	1.86344e-86	2.68791e-162	2.54464e-161
EIF4G3	0.384868	0.161492	2.3832	1.2529	579	644	1359	3595	0.426049	0.179138	8.55222e-68	8.864e-75	2.47086e-139	1.78784e-138
USF2	0.485449	0.204445	2.37447	1.2476	664	803	1359	3595	0.488595	0.223366	7.21033e-71	4.81637e-77	1.17461e-144	8.98304e-144
RNPEPL1	0.281968	0.119462	2.36033	1.23899	452	486	1359	3595	0.332597	0.135188	4.60608e-52	2.42049e-56	2.75678e-105	1.23167e-104
AAK1	0.536096	0.22728	2.35874	1.23802	692	718	1359	3595	0.509198	0.199722	2.38379e-97	8.48306e-103	9.27194e-197	1.38371e-195
NUMA1	0.381828	0.161951	2.35767	1.23736	574	570	1359	3595	0.422369	0.158554	4.68564e-80	1.9716e-84	3.47727e-161	3.22097e-160
POLD3	0.32709	0.13877	2.35706	1.23699	492	572	1359	3595	0.362031	0.15911	9.98552e-51	1.51001e-55	3.65437e-103	1.58331e-102
MT1X	0.308611	0.130976	2.35624	1.23649	456	443	1359	3595	0.335541	0.123227	1.96146e-61	1.17825e-66	6.76206e-125	4.01427e-124
BLVRA	0.424422	0.180138	2.3561	1.2364	601	723	1359	3595	0.442237	0.201113	3.97346e-62	3.57155e-68	4.22454e-127	2.56456e-126
CPT1A	0.557381	0.237073	2.35109	1.23333	719	876	1359	3595	0.529065	0.243672	1.00437e-78	1.99823e-89	7.7235e-165	7.68417e-164
PHKB	0.445723	0.19053	2.33938	1.22613	646	736	1359	3595	0.47535	0.204729	9.14378e-76	5.54201e-84	1.85211e-156	1.61796e-155
BAHCC1	0.432809	0.185108	2.33814	1.22536	611	702	1359	3595	0.449595	0.195271	4.72473e-69	8.00262e-74	1.23502e-139	8.96643e-139
DDX42	0.494732	0.212522	2.32791	1.21903	680	814	1359	3595	0.500368	0.226426	6.77703e-75	1.40233e-79	3.35809e-151	2.76495e-150
MDN1	0.316936	0.136663	2.3191	1.21356	484	577	1359	3595	0.356144	0.160501	1.9927e-47	3.69807e-53	1.68946e-97	6.7359e-97
GATAD1	0.377862	0.163073	2.31713	1.21234	541	662	1359	3595	0.398087	0.184145	4.2207e-52	9.97474e-57	1.04511e-105	4.70846e-105
NIN	0.59999	0.25957	2.31147	1.20881	755	891	1359	3595	0.555556	0.247844	5.15999e-90	2.27738e-98	5.06976e-185	6.44669e-184
NUP214	0.707422	0.306515	2.30796	1.20662	805	1037	1359	3595	0.592347	0.288456	8.63376e-85	3.21795e-95	1.14505e-176	1.30889e-175
EVA1B	0.734564	0.320296	2.29339	1.19748	821	1054	1359	3595	0.604121	0.293185	2.78631e-88	3.91552e-99	4.68243e-184	5.85032e-183
MFSD12	0.324203	0.141482	2.29148	1.19628	510	566	1359	3595	0.375276	0.157441	1.69127e-57	1.02346e-61	4.7109e-116	2.4874e-115
AL355922.1	0.499708	0.218458	2.28744	1.19373	589	688	1359	3595	0.433407	0.191377	1.00183e-63	1.41397e-67	4.2495e-128	2.60919e-127
CPD	0.336581	0.147237	2.28598	1.19281	500	533	1359	3595	0.367918	0.148261	5.77115e-60	2.58035e-64	4.22653e-121	2.37149e-120
GATD3A	0.280222	0.122585	2.28595	1.19279	464	450	1359	3595	0.341428	0.125174	4.58058e-63	5.1716e-65	6.93057e-125	4.10297e-124
ICE1	0.301496	0.132189	2.28079	1.18953	485	555	1359	3595	0.35688	0.154381	3.91908e-51	5.57122e-55	5.28363e-103	2.26637e-102
ALDH2	0.287245	0.126059	2.27865	1.18818	420	502	1359	3595	0.309051	0.139638	1.37456e-39	6.07992e-44	1.5878e-80	4.77229e-80
CHAF1A	0.341681	0.150231	2.27437	1.18547	480	609	1359	3595	0.353201	0.169402	2.05454e-41	5.28676e-47	2.18586e-85	7.07442e-85
FNDC3B	0.732052	0.322854	2.26744	1.18106	824	1009	1359	3595	0.606328	0.280668	3.0306e-97	1.02288e-100	1.40575e-194	1.97448e-193
TCEAL3	0.561723	0.248121	2.26391	1.17882	684	889	1359	3595	0.503311	0.247288	3.17126e-64	4.64588e-71	4.55493e-132	2.99344e-131
PAWR	0.285792	0.126291	2.26297	1.17822	425	524	1359	3595	0.31273	0.145758	9.33496e-38	2.07581e-42	3.53143e-77	1.00784e-76
PRKCB	0.544764	0.240987	2.26056	1.17668	686	875	1359	3595	0.504783	0.243394	3.92974e-67	4.64843e-73	5.85382e-137	4.12454e-136
AKT1	0.290052	0.128551	2.25632	1.17397	472	522	1359	3595	0.347314	0.145202	1.95659e-52	5.31542e-55	2.54839e-104	1.12453e-103
TRIP11	0.363474	0.161115	2.25599	1.17376	504	641	1359	3595	0.370861	0.178303	6.97561e-44	2.78157e-48	4.07219e-89	1.41604e-88
PLEKHO1	0.549348	0.245868	2.23432	1.15984	687	884	1359	3595	0.505519	0.245897	4.40368e-66	7.88528e-72	1.09454e-134	7.44357e-134
ZMAT1	0.263811	0.118127	2.23327	1.15916	425	448	1359	3595	0.31273	0.124618	6.41138e-50	2.97356e-53	4.48436e-100	1.84615e-99
ARFGEF1	0.452762	0.202883	2.23164	1.1581	647	743	1359	3595	0.476085	0.206676	7.11341e-75	2.95641e-78	7.36581e-150	5.9508e-149
IL17RA	0.438522	0.196505	2.23161	1.15808	595	688	1359	3595	0.437822	0.191377	8.55024e-66	1.50537e-69	3.98101e-132	2.62429e-131
IL6R	0.543587	0.244693	2.2215	1.15154	708	843	1359	3595	0.520971	0.234492	2.69595e-80	3.30564e-83	3.33423e-160	3.02331e-159
VPS36	0.652191	0.293968	2.21858	1.14964	817	1067	1359	3595	0.601177	0.296801	1.47936e-84	4.21391e-95	2.5642e-176	2.90024e-175
TAOK1	0.304918	0.13745	2.21839	1.14951	459	508	1359	3595	0.337748	0.141307	1.05277e-50	1.6877e-55	4.30327e-103	1.85698e-102
CERK	0.258307	0.116577	2.21576	1.1478	413	478	1359	3595	0.3039	0.132962	3.39136e-41	1.12824e-44	7.47569e-83	2.31822e-82
TARBP1	0.488748	0.221209	2.20944	1.14368	663	820	1359	3595	0.487859	0.228095	7.96474e-68	1.59494e-72	4.07546e-137	2.88097e-136
SAMD1	0.285752	0.12947	2.20709	1.14215	444	561	1359	3595	0.326711	0.15605	6.07978e-38	4.26996e-41	4.66373e-76	1.3033e-75
KIAA0100	0.438033	0.198547	2.20619	1.14156	634	775	1359	3595	0.466519	0.215577	5.28872e-65	1.01026e-70	1.65724e-132	1.0992e-131
OGT	0.443726	0.201361	2.20364	1.13989	625	696	1359	3595	0.459897	0.193602	2.81597e-75	3.47956e-79	3.46191e-151	2.83956e-150
KLF13	0.417476	0.189665	2.20113	1.13824	575	677	1359	3595	0.423105	0.188317	1.09906e-60	1.40754e-65	4.46126e-123	2.5498e-122
PAXBP1	0.528626	0.241107	2.1925	1.13258	680	801	1359	3595	0.500368	0.222809	4.24416e-77	1.76944e-83	2.75908e-157	2.44002e-156
NUDT8	0.362389	0.165495	2.18973	1.13075	520	687	1359	3595	0.382634	0.191099	3.11159e-42	3.95698e-46	2.47626e-85	7.9902e-85
CLEC12A	0.635647	0.290985	2.18446	1.12728	761	916	1359	3595	0.559971	0.254798	3.96222e-88	1.49831e-95	2.4969e-180	2.91622e-179
SLC25A29	0.267025	0.122243	2.18437	1.12722	411	511	1359	3595	0.302428	0.142142	9.85691e-36	2.15514e-39	3.62486e-72	9.55807e-72
TRIM38	0.493132	0.227407	2.1685	1.1167	620	753	1359	3595	0.456218	0.209458	1.17681e-63	4.23747e-70	1.52413e-130	9.83588e-130
DOCK5	0.384079	0.177289	2.1664	1.1153	554	635	1359	3595	0.407653	0.176634	1.09105e-60	1.9912e-66	6.30785e-124	3.6538e-123
CNTLN	0.435433	0.201095	2.16531	1.11457	600	764	1359	3595	0.441501	0.212517	2.01304e-55	1.70994e-63	9.3444e-116	4.89783e-115
NOC3L	0.32976	0.152369	2.16423	1.11385	472	609	1359	3595	0.347314	0.169402	2.97069e-39	4.19778e-44	2.36426e-80	7.08618e-80
IRF8	0.957483	0.443807	2.15743	1.10931	720	987	1359	3595	0.529801	0.274548	6.02885e-62	1.43876e-71	2.64631e-130	1.70267e-129
MPHOSPH9	0.35568	0.165094	2.15441	1.10729	529	607	1359	3595	0.389257	0.168846	4.88986e-57	5.48677e-60	7.16652e-114	3.66687e-113
MTR	0.277321	0.128955	2.15052	1.10468	440	534	1359	3595	0.323767	0.14854	1.40752e-40	4.49671e-44	1.21883e-81	3.7418e-81
ARHGAP26	0.257384	0.120124	2.14265	1.0994	411	464	1359	3595	0.302428	0.129068	7.76957e-43	1.11647e-45	1.74763e-85	5.6732e-85
ANXA4	0.302465	0.141285	2.14081	1.09816	500	650	1359	3595	0.367918	0.180807	1.40517e-41	1.98251e-44	5.45161e-83	1.69544e-82
NELFB	0.242874	0.11355	2.13891	1.09687	411	480	1359	3595	0.302428	0.133519	3.26567e-40	1.26457e-43	7.87516e-81	2.38027e-80
TRIM56	0.391107	0.183525	2.13108	1.09159	527	678	1359	3595	0.387785	0.188595	2.30375e-45	3.59854e-50	1.80419e-92	6.61639e-92
ZNF148	0.325587	0.153535	2.1206	1.08447	507	603	1359	3595	0.373068	0.167733	1.83124e-50	1.31759e-53	5.72527e-101	2.38905e-100
RPAP2	0.337226	0.159544	2.11369	1.07976	490	665	1359	3595	0.360559	0.184979	8.645e-37	5.00784e-42	7.7553e-76	2.16163e-75
B4GALT5	0.251758	0.119173	2.11253	1.07897	424	448	1359	3595	0.311994	0.124618	1.2126e-49	2.04523e-51	5.7128e-98	2.29903e-97
CLPTM1L	0.390384	0.184849	2.11191	1.07855	586	710	1359	3595	0.431199	0.197497	3.38083e-59	7.28793e-63	6.86723e-119	3.7456e-118
PDXK	0.319773	0.152198	2.10104	1.07111	494	571	1359	3595	0.363503	0.158832	1.64978e-51	2.50726e-54	9.98334e-103	4.26525e-102
PLCG2	0.551506	0.263108	2.09612	1.06772	711	843	1359	3595	0.523179	0.234492	2.04249e-81	3.65122e-87	2.87733e-165	2.93051e-164
USP34	0.565847	0.270835	2.08927	1.063	736	972	1359	3595	0.541575	0.270376	1.56652e-69	2.01625e-73	1.03225e-139	7.54528e-139
METTL7A	0.259938	0.12529	2.07469	1.0529	408	442	1359	3595	0.300221	0.122949	1.53434e-45	2.47874e-48	8.13148e-91	2.91729e-90
DOCK11	0.273105	0.131785	2.07235	1.05127	446	513	1359	3595	0.328182	0.142698	1.13829e-45	2.54883e-48	6.21097e-91	2.232e-90
PQLC1	0.408137	0.197072	2.071	1.05033	591	711	1359	3595	0.434879	0.197775	1.16434e-60	4.96365e-62	1.61916e-119	8.99114e-119
CBX6	0.380577	0.183775	2.07088	1.05025	545	642	1359	3595	0.40103	0.178581	1.42531e-56	1.6736e-59	6.31958e-113	3.18051e-112
GNPTG	0.243781	0.117985	2.06621	1.04699	410	494	1359	3595	0.301692	0.137413	8.88127e-38	3.05673e-39	4.75077e-74	1.28582e-73
ZNF609	0.283241	0.137104	2.06589	1.04676	466	566	1359	3595	0.342899	0.157441	1.32687e-43	6.60514e-46	1.78578e-86	5.94061e-86
LIMA1	0.300242	0.145351	2.06564	1.04659	464	617	1359	3595	0.341428	0.171627	6.28875e-36	1.05471e-38	1.12426e-71	2.91088e-71
PTPRA	0.369728	0.179023	2.06525	1.04632	557	699	1359	3595	0.40986	0.194437	1.5208e-51	1.22556e-56	4.59908e-105	2.04626e-104
STAT6	0.262728	0.127326	2.06342	1.04504	421	516	1359	3595	0.309787	0.143533	7.48056e-38	1.77219e-40	2.35996e-75	6.53551e-75
OTULINL	0.447595	0.217023	2.06243	1.04435	578	765	1359	3595	0.425313	0.212796	2.38544e-48	1.78476e-51	9.68596e-97	3.80533e-96
MT-ND6	0.697633	0.338518	2.06084	1.04324	810	773	1359	3595	0.596026	0.215021	4.36044e-139	2.51528e-144	7.13161e-280	2.2538e-278
MAP4	0.394433	0.191418	2.06058	1.04305	578	727	1359	3595	0.425313	0.202225	5.77475e-54	6.21561e-59	9.24661e-110	4.4454e-109
FUT4	0.281154	0.136529	2.0593	1.04215	436	503	1359	3595	0.320824	0.139917	2.85457e-44	3.96452e-46	2.32911e-87	7.88231e-87
CEACAM4	0.296028	0.14385	2.05789	1.04116	462	583	1359	3595	0.339956	0.16217	5.03858e-40	4.04232e-42	3.80462e-79	1.12464e-78
ZNF276	0.276806	0.134649	2.05576	1.03967	447	536	1359	3595	0.328918	0.149096	1.81285e-42	3.00328e-45	1.08689e-84	3.4501e-84
A1BG	0.340715	0.165862	2.05421	1.03858	517	611	1359	3595	0.380427	0.169958	1.87529e-52	1.98098e-54	9.05553e-104	3.94733e-103
CHML	0.404499	0.197043	2.05284	1.03762	547	672	1359	3595	0.402502	0.186926	2.1163e-52	2.23552e-56	1.17388e-105	5.27596e-105
PSMG4	0.553738	0.270391	2.04792	1.03416	730	1050	1359	3595	0.53716	0.292072	2.05137e-56	1.12638e-63	6.33506e-117	3.36981e-116
CISD3	0.332308	0.16248	2.04522	1.03226	505	702	1359	3595	0.371597	0.195271	4.05947e-36	2.302e-40	1.62379e-73	4.36736e-73
SPPL2B	0.358487	0.175314	2.04483	1.03198	554	653	1359	3595	0.407653	0.181641	9.02457e-58	6.64331e-61	1.62421e-115	8.49253e-115
WAC-AS1	0.367023	0.179716	2.04224	1.03015	547	706	1359	3595	0.402502	0.196384	1.90275e-47	3.56813e-50	1.51017e-94	5.74401e-94
FAM69B	0.256474	0.126177	2.03265	1.02336	415	526	1359	3595	0.305372	0.146314	9.95318e-35	1.18556e-37	1.93897e-69	4.8005e-69
AGO1	0.308432	0.151779	2.03211	1.02298	477	580	1359	3595	0.350993	0.161335	8.56652e-45	4.58994e-49	8.40545e-91	3.01055e-90
VPS13A	0.291801	0.143598	2.03206	1.02294	449	540	1359	3595	0.33039	0.150209	1.72548e-42	1.17213e-45	4.05752e-85	1.2995e-84
PLCB2	0.2798	0.138014	2.02733	1.01958	445	533	1359	3595	0.327447	0.148261	2.34258e-42	3.56893e-45	1.66542e-84	5.2555e-84
EXOSC4	0.318334	0.157192	2.02513	1.01802	502	644	1359	3595	0.369389	0.179138	6.68434e-43	8.37649e-45	1.1176e-84	3.53715e-84
DTNBP1	0.282042	0.139657	2.01953	1.01402	465	587	1359	3595	0.342163	0.163282	2.63509e-40	6.93314e-44	3.49881e-81	1.06652e-80
SMARCD2	0.368435	0.182465	2.01921	1.01379	576	725	1359	3595	0.423841	0.201669	1.37908e-53	9.56078e-57	3.31877e-107	1.53377e-106
BTAF1	0.296412	0.146861	2.01832	1.01315	453	507	1359	3595	0.333333	0.141029	7.4701e-49	1.14878e-50	1.94634e-96	7.61873e-96
ATL3	0.357128	0.176985	2.01784	1.01281	530	736	1359	3595	0.389993	0.204729	1.57374e-38	3.42525e-42	9.89269e-78	2.84597e-77
ATAD5	0.448275	0.222673	2.01315	1.00946	551	799	1359	3595	0.405445	0.222253	1.56381e-36	1.7867e-41	4.95306e-75	1.36638e-74
ZBED1	0.246114	0.122351	2.01153	1.00829	422	535	1359	3595	0.310522	0.148818	2.06744e-35	7.77088e-39	2.70894e-71	6.9552e-71
RPS6KA3	0.352775	0.175541	2.00964	1.00694	514	671	1359	3595	0.378219	0.186648	1.37074e-42	5.77068e-46	1.59435e-85	5.18346e-85
ZNF33A	0.311273	0.154924	2.0092	1.00662	459	597	1359	3595	0.337748	0.166064	3.22664e-37	1.2312e-40	7.02837e-75	1.93393e-74
AGO3	0.455314	0.226845	2.00716	1.00516	620	755	1359	3595	0.456218	0.210014	2.53497e-63	3.42408e-68	2.60812e-128	1.6246e-127
MAP7	0.312441	0.155695	2.00675	1.00486	467	583	1359	3595	0.343635	0.16217	2.36171e-41	3.64918e-44	1.67683e-82	5.17001e-82
KMT5A	0.288107	0.143739	2.00438	1.00316	459	545	1359	3595	0.337748	0.151599	1.46879e-44	2.46949e-45	7.42269e-87	2.4924e-86

## Sheet: cl2_ABM_vs_other_tissues
Supplemental Table 6. Significantly upregulated genes for each tissue per cluster (related to STAR Methods – Quantification and Statistical Analysis)
A = ABM
B = other tissues
Gene	ExpA	ExpB	FoldChange	log2FC	ExpFreqA	ExpFreqB	TotalA	TotalB	ExpFractionA	ExpFractionB	fishers.pval	wilcoxon.pval	combined.pval	adjusted.pval
ABHD17C	0.918698	0.0387205	23.7264	4.56842	433	210	701	4253	0.617689	0.0493769	1.10595e-266	0	0	0
GRASP	0.410094	0.0235092	17.444	4.12466	266	129	701	4253	0.379458	0.0303315	2.91472e-147	2.24473e-223	0	0
SLC2A3	1.0143	0.0877149	11.5636	3.53152	416	370	701	4253	0.593438	0.0869974	1.13505e-191	2.22558e-272	0	0
DDIT4	1.11581	0.097429	11.4525	3.5176	427	429	701	4253	0.60913	0.10087	1.09638e-184	5.77751e-262	0	0
JDP2	1.23462	0.110768	11.146	3.47846	507	520	701	4253	0.723252	0.122267	1.68841e-234	0	0	0
BCL6	0.368252	0.0357514	10.3003	3.36462	271	195	701	4253	0.386591	0.04585	4.44743e-126	8.42532e-182	2.6476e-304	2.96796e-302
SOCS3	1.42583	0.156484	9.11168	3.18772	412	594	701	4253	0.587732	0.139666	1.30234e-134	8.93209e-192	0	0
ICOSLG	0.25599	0.0313582	8.16341	3.02917	214	178	701	4253	0.305278	0.0418528	7.15872e-89	4.27931e-128	1.52326e-213	7.42423e-212
HBB	0.384385	0.0556575	6.90626	2.7879	237	247	701	4253	0.338088	0.0580767	2.38119e-86	1.13493e-118	1.26944e-201	5.0823e-200
BCL3	0.357776	0.0521638	6.85871	2.77794	281	263	701	4253	0.400856	0.0618387	3.27446e-113	3.81208e-158	7.77006e-268	6.96819e-266
UPP1	0.374004	0.0619311	6.03904	2.59432	254	309	701	4253	0.36234	0.0726546	2.00886e-83	2.53637e-113	2.2963e-193	8.17192e-192
RBM38	0.418694	0.0727061	5.75872	2.52575	300	376	701	4253	0.42796	0.0884082	1.45446e-99	2.69912e-134	2.10474e-230	1.27536e-228
COG3	0.907087	0.191987	4.72473	2.24023	459	820	701	4253	0.654779	0.192805	3.73456e-129	2.32426e-167	5.90597e-293	6.30533e-291
IER5	0.544439	0.115712	4.7051	2.23423	326	536	701	4253	0.46505	0.126029	1.46583e-86	2.51603e-115	1.70579e-198	6.48202e-197
OSGIN2	0.561111	0.121304	4.62567	2.20966	372	576	701	4253	0.53067	0.135434	1.84978e-109	1.31904e-141	1.4048e-247	9.26343e-246
KLF9	0.388878	0.086863	4.47691	2.1625	287	405	701	4253	0.409415	0.0952269	2.83299e-85	2.1565e-110	2.73818e-192	9.16267e-191
NFIL3	0.557619	0.125623	4.43882	2.15018	354	595	701	4253	0.504993	0.139901	2.2073e-94	3.16269e-122	3.46548e-213	1.58563e-211
FURIN	0.379589	0.0866093	4.38278	2.13185	269	451	701	4253	0.383738	0.106043	1.32497e-66	4.41759e-87	2.05756e-150	4.11879e-149
MXD4	1.30719	0.302552	4.32053	2.11121	527	1215	701	4253	0.751783	0.285681	1.44682e-121	7.93703e-172	7.73087e-290	7.87846e-288
CLEC2B	1.37018	0.319365	4.29032	2.10109	536	1127	701	4253	0.764622	0.264989	6.92308e-141	2.43106e-192	0	0
GAB2	0.274614	0.0643001	4.27082	2.09451	225	333	701	4253	0.32097	0.0782977	4.38346e-61	2.73354e-80	3.87247e-138	6.52788e-137
SYAP1	1.15829	0.273328	4.23774	2.0833	506	1199	701	4253	0.721826	0.281919	1.47064e-108	1.14881e-154	1.02003e-259	8.47001e-258
OSM	0.488907	0.11733	4.16693	2.05899	266	433	701	4253	0.379458	0.10181	9.26664e-68	1.26501e-87	4.16661e-152	8.64958e-151
MEX3C	0.696904	0.169376	4.11455	2.04073	422	779	701	4253	0.601997	0.183165	1.35192e-109	4.28338e-140	3.31572e-246	2.12396e-244
PROSER2	0.236795	0.0582616	4.06433	2.02302	212	337	701	4253	0.302425	0.0792382	3.59479e-53	3.82419e-69	3.83951e-119	5.06363e-118
FOSL2	1.18519	0.294402	4.02577	2.00926	504	1070	701	4253	0.718973	0.251587	2.29567e-124	3.24849e-159	4.85199e-280	4.53257e-278
TLE3	0.460812	0.114643	4.01953	2.00703	331	531	701	4253	0.472183	0.124853	1.66091e-90	8.66652e-115	6.77055e-202	2.75992e-200
HBEGF	0.486581	0.122458	3.97346	1.99039	289	490	701	4253	0.412268	0.115213	6.64027e-72	5.34974e-92	1.33233e-160	3.21192e-159
METRNL	0.447267	0.117378	3.81048	1.92997	320	466	701	4253	0.456491	0.10957	5.44759e-95	1.43944e-115	3.78339e-207	1.63122e-205
BHLHE40	0.69751	0.18344	3.80238	1.9269	394	750	701	4253	0.562054	0.176346	1.07773e-95	4.17981e-120	2.22781e-212	9.98948e-211
TMEM170B	0.417705	0.110258	3.78842	1.9216	283	527	701	4253	0.403709	0.123913	4.54201e-63	7.88629e-80	1.17019e-139	2.03378e-138
UTY	0.493758	0.131722	3.74849	1.90631	348	561	701	4253	0.496434	0.131907	3.22208e-96	1.72334e-119	2.74495e-212	1.2067e-210
PLSCR1	0.774426	0.210548	3.67815	1.87898	438	1039	701	4253	0.624822	0.244298	2.34092e-84	3.66075e-112	3.85765e-193	1.33059e-191
PHC2	0.418155	0.115679	3.61478	1.85391	310	622	701	4253	0.442225	0.14625	1.29604e-64	9.44887e-81	4.07023e-142	7.24243e-141
SELENOO	0.366848	0.101787	3.60407	1.84963	281	513	701	4253	0.400856	0.120621	5.67197e-64	3.01691e-80	5.64232e-141	9.88288e-140
THEMIS2	0.652942	0.18141	3.59926	1.8477	396	784	701	4253	0.564907	0.18434	4.75155e-92	1.93012e-112	4.29676e-201	1.69006e-199
MXD1	1.0869	0.302662	3.59112	1.84443	499	1189	701	4253	0.71184	0.279567	6.68454e-105	2.8018e-143	1.06588e-244	6.63804e-243
IFITM3	0.850868	0.239821	3.54793	1.82698	384	800	701	4253	0.547789	0.188103	1.63844e-82	3.63383e-105	2.55894e-184	8.0805e-183
SLC7A5	0.503968	0.142234	3.54324	1.82507	332	671	701	4253	0.473609	0.157771	3.94281e-70	6.78164e-90	9.78979e-157	2.19487e-155
PHF12	0.271774	0.0769975	3.52964	1.81952	224	407	701	4253	0.319544	0.0956972	5.53391e-49	1.4549e-61	2.03052e-107	2.25368e-106
NFKBID	0.417306	0.119203	3.50079	1.80768	291	537	701	4253	0.415121	0.126264	5.19769e-66	4.40146e-84	7.85285e-147	1.46717e-145
TMEM238	0.28848	0.0824168	3.50026	1.80746	220	413	701	4253	0.313837	0.0971079	3.74784e-46	7.81182e-57	6.87403e-100	6.64292e-99
PROK2	0.405333	0.116542	3.47799	1.79825	270	453	701	4253	0.385164	0.106513	7.42263e-67	9.88811e-83	2.51081e-146	4.65226e-145
PCIF1	0.675475	0.195759	3.45054	1.78682	408	912	701	4253	0.582026	0.214437	3.73307e-82	3.40297e-104	5.42109e-183	1.68807e-181
GNA13	0.421352	0.122549	3.43823	1.78167	309	587	701	4253	0.440799	0.13802	7.10089e-69	3.03666e-85	7.60154e-151	1.53537e-149
CDKN2D	0.662043	0.192831	3.43329	1.77959	369	790	701	4253	0.526391	0.185751	3.05832e-75	4.79633e-93	5.64963e-165	1.43937e-163
ADNP2	0.435146	0.12839	3.38924	1.76096	334	652	701	4253	0.476462	0.153304	1.06036e-73	8.60118e-90	3.41203e-160	8.05238e-159
FMNL1	0.933826	0.276854	3.373	1.75403	479	1116	701	4253	0.68331	0.262403	9.12664e-101	7.83046e-130	3.77788e-227	2.1718e-225
TAPT1	0.39005	0.116268	3.35474	1.7462	278	555	701	4253	0.396576	0.130496	1.35413e-56	3.73914e-71	1.4775e-124	2.08337e-123
NPDC1	0.527771	0.157683	3.34703	1.74288	330	593	701	4253	0.470756	0.139431	5.23353e-80	2.02894e-96	4.28874e-173	1.18708e-171
TRIM8	0.75976	0.228364	3.32697	1.73421	403	967	701	4253	0.574893	0.227369	9.10587e-73	2.2577e-90	7.67438e-160	1.79229e-158
ZNF787	0.546979	0.166652	3.28216	1.71465	380	790	701	4253	0.542083	0.185751	1.95487e-81	6.37827e-99	5.14884e-177	1.46123e-175
BEX2	0.833578	0.25654	3.24931	1.70013	416	961	701	4253	0.593438	0.225958	5.60955e-81	1.0947e-101	2.56842e-179	7.78163e-178
CYTH1	0.27837	0.0864993	3.21818	1.68624	234	420	701	4253	0.333809	0.0987538	2.7675e-52	1.23806e-64	9.14378e-114	1.09044e-112
WHAMM	0.589447	0.189384	3.11244	1.63805	385	872	701	4253	0.549215	0.205032	5.52183e-74	3.54322e-93	7.48476e-164	1.86454e-162
CLU	0.499674	0.160853	3.1064	1.63524	312	633	701	4253	0.445078	0.148836	3.64308e-64	5.14042e-76	6.0007e-137	9.82013e-136
PLPPR3	1.28365	0.415335	3.09063	1.6279	536	1259	701	4253	0.764622	0.296026	1.63178e-122	1.92569e-135	1.85905e-254	1.34451e-252
MGAT4A	0.321512	0.104425	3.0789	1.62241	253	512	701	4253	0.360913	0.120386	1.59201e-49	4.56477e-60	1.81678e-106	1.97729e-105
CDKN1B	0.348539	0.113467	3.07172	1.61905	260	556	701	4253	0.370899	0.130731	1.45985e-47	2.58507e-58	9.11161e-103	9.28555e-102
USP12	0.531156	0.174743	3.03964	1.6039	359	813	701	4253	0.512126	0.191159	6.62433e-67	2.21918e-81	4.98488e-145	9.08626e-144
TMCO3	0.555245	0.185331	2.99596	1.58302	370	915	701	4253	0.527817	0.215142	3.10458e-61	1.0065e-76	9.85281e-135	1.56667e-133
SEC14L1	0.444779	0.149079	2.98352	1.57701	324	736	701	4253	0.462197	0.173054	7.59319e-58	2.00054e-73	4.55589e-128	6.80953e-127
NUP98	0.503131	0.169647	2.96575	1.5684	338	826	701	4253	0.482168	0.194216	7.06145e-55	1.12762e-68	2.24661e-120	3.01611e-119
GLTP	0.378558	0.127685	2.96479	1.56793	291	687	701	4253	0.415121	0.161533	2.51707e-47	1.33861e-58	8.13892e-103	8.33217e-102
BCR	0.400728	0.136254	2.94104	1.55632	299	673	701	4253	0.426534	0.158241	8.29307e-53	2.8363e-63	6.23187e-113	7.39251e-112
DGKD	0.4485	0.152781	2.93557	1.55364	306	716	701	4253	0.436519	0.168352	2.43511e-51	2.66811e-62	1.68484e-110	1.94712e-109
CHSY1	0.430011	0.147048	2.9243	1.54809	320	708	701	4253	0.456491	0.166471	4.57597e-59	4.25466e-71	5.7895e-127	8.53951e-126
RICTOR	0.730635	0.251992	2.89944	1.53578	420	1030	701	4253	0.599144	0.242182	4.63713e-75	9.83744e-94	1.76228e-165	4.59422e-164
PTBP2	0.30517	0.106779	2.85796	1.51498	235	486	701	4253	0.335235	0.114272	4.26768e-44	3.32606e-54	3.17958e-95	2.80654e-94
P2RY2	0.305786	0.107992	2.83157	1.5016	223	499	701	4253	0.318117	0.117329	4.53525e-37	2.63568e-44	2.21173e-78	1.42491e-77
PRKAR2B	0.299594	0.106376	2.81638	1.49384	229	543	701	4253	0.326676	0.127675	4.43626e-35	2.30104e-41	1.77286e-73	1.03509e-72
RIN3	0.437083	0.155237	2.81558	1.49343	316	738	701	4253	0.450785	0.173525	9.78413e-54	2.98898e-65	7.94375e-116	9.83972e-115
PDZD8	0.691848	0.247781	2.79217	1.48139	394	961	701	4253	0.562054	0.225958	1.00095e-68	1.63165e-81	5.61157e-147	1.05724e-145
MEF2D	0.843763	0.302667	2.78776	1.47911	427	1220	701	4253	0.60913	0.286856	1.98766e-59	3.97942e-73	2.39565e-129	3.62909e-128
OGFRL1	0.298025	0.107296	2.77761	1.47384	245	579	701	4253	0.349501	0.136139	3.83375e-38	8.54237e-47	6.32817e-82	4.31239e-81
SAP30	0.996048	0.359718	2.76896	1.46935	463	1209	701	4253	0.660485	0.28427	5.63384e-80	9.35902e-94	2.09688e-170	5.59667e-169
PQLC1	0.562959	0.204208	2.75679	1.46299	386	916	701	4253	0.550642	0.215377	2.36667e-69	6.66167e-82	5.45396e-148	1.04511e-146
PLD1	0.391271	0.142372	2.74824	1.45851	284	648	701	4253	0.405136	0.152363	2.91437e-48	5.32474e-58	3.76057e-103	3.86753e-102
PDXK	0.434829	0.15916	2.73203	1.44997	309	756	701	4253	0.440799	0.177757	1.71881e-48	2.98926e-57	1.23894e-102	1.24561e-101
SERPINE2	0.257544	0.094399	2.72825	1.44798	216	466	701	4253	0.308131	0.10957	1.19194e-37	3.70854e-46	8.42644e-81	5.62264e-80
DYNLL2	0.548224	0.202885	2.70214	1.4341	373	951	701	4253	0.532097	0.223607	8.19739e-59	2.09515e-70	5.06983e-126	7.28625e-125
HDGFL3	0.355599	0.132403	2.68573	1.42531	280	691	701	4253	0.399429	0.162474	5.81608e-42	6.81215e-50	8.28686e-89	6.4066e-88
ARL8A	0.356982	0.133167	2.68071	1.42262	288	668	701	4253	0.410842	0.157066	6.5875e-48	1.74053e-56	2.72918e-101	2.70744e-100
CSGALNACT2	0.507438	0.189909	2.672	1.41792	345	872	701	4253	0.492154	0.205032	2.25832e-53	1.03375e-64	6.29285e-115	7.7096e-114
LITAF	0.717148	0.268896	2.66701	1.41522	409	1177	701	4253	0.583452	0.276746	1.14339e-54	3.4105e-69	1.10301e-120	1.48973e-119
RNF166	0.439437	0.167249	2.62745	1.39366	317	790	701	4253	0.452211	0.185751	1.05669e-48	1.07095e-58	2.77202e-104	2.90414e-103
KCMF1	0.473838	0.181029	2.61747	1.38817	342	879	701	4253	0.487874	0.206678	2.18697e-51	1.23571e-62	7.03172e-111	8.25398e-110
KDM3A	0.372325	0.142672	2.60966	1.38386	286	677	701	4253	0.407989	0.159182	3.9362e-46	6.7366e-56	6.1674e-99	5.78548e-98
MBD2	0.618276	0.237002	2.60874	1.38335	398	992	701	4253	0.56776	0.233247	1.89205e-67	3.73896e-77	2.33887e-141	4.12894e-140
ZRANB1	0.350851	0.134603	2.60656	1.38215	268	674	701	4253	0.382311	0.158476	1.3303e-38	2.08129e-46	5.35473e-82	3.66015e-81
LRRC75A	1.50135	0.576394	2.60472	1.38113	473	1161	701	4253	0.67475	0.272984	2.89861e-91	4.93758e-108	6.53425e-196	2.36287e-194
RELT	0.286112	0.109929	2.60271	1.38002	238	559	701	4253	0.339515	0.131437	3.35606e-37	1.09271e-44	6.82869e-79	4.42484e-78
RLF	0.397118	0.152942	2.59653	1.37658	310	693	701	4253	0.442225	0.162944	8.159e-56	1.38987e-64	3.11714e-117	3.99351e-116
JOSD1	0.382579	0.147786	2.58873	1.37225	305	722	701	4253	0.435093	0.169763	2.88834e-50	1.8212e-57	1.29253e-104	1.37339e-103
VEGFB	0.528547	0.204316	2.5869	1.37122	351	870	701	4253	0.500713	0.204561	1.71941e-56	4.58453e-65	2.18783e-118	2.86848e-117
B4GALT1	0.288204	0.11183	2.57717	1.36579	239	476	701	4253	0.340942	0.111921	3.15216e-47	1.56311e-56	1.16563e-100	1.1412e-99
SACS	0.298662	0.117289	2.54637	1.34844	231	594	701	4253	0.329529	0.139666	5.92626e-31	7.74701e-38	7.16446e-66	3.49189e-65
PLEKHM2	0.333429	0.130978	2.54569	1.34806	270	629	701	4253	0.385164	0.147896	4.69033e-44	2.3999e-50	2.42036e-91	1.99502e-90
PDE4B	0.469283	0.184526	2.54317	1.34663	300	768	701	4253	0.42796	0.180578	3.00923e-43	3.11696e-51	2.01854e-91	1.66995e-90
CHRNB1	0.585704	0.23032	2.543	1.34653	378	1088	701	4253	0.53923	0.255819	2.62364e-48	7.39167e-59	4.7399e-104	4.94273e-103
ATAD2B	0.36199	0.14242	2.54172	1.3458	272	696	701	4253	0.388017	0.163649	4.12308e-38	3.66095e-45	2.85888e-80	1.89074e-79
PDE4D	0.411567	0.162813	2.52785	1.33791	288	767	701	4253	0.410842	0.180343	3.06181e-38	3.47181e-45	2.01706e-80	1.34191e-79
PIK3CG	0.263803	0.105238	2.50672	1.3258	214	534	701	4253	0.305278	0.125558	7.91979e-30	1.31474e-35	1.54443e-62	6.85666e-62
MYO9B	0.56909	0.228266	2.4931	1.31794	382	1043	701	4253	0.544936	0.245239	3.86342e-54	6.5665e-64	6.83625e-115	8.32982e-114
IFNGR1	0.559643	0.225794	2.47856	1.3095	364	1045	701	4253	0.519258	0.245709	7.3832e-46	3.18948e-55	5.42564e-98	4.98536e-97
ZNF598	0.259371	0.104848	2.47378	1.30671	219	533	701	4253	0.312411	0.125323	6.42714e-32	6.7941e-38	6.91698e-67	3.48491e-66
AKT1	0.35126	0.143449	2.44868	1.292	278	716	701	4253	0.396576	0.168352	8.21483e-39	5.07086e-46	8.03925e-82	5.46182e-81
SPARC	0.531399	0.217486	2.44337	1.28887	359	906	701	4253	0.512126	0.213026	1.00477e-56	1.61666e-64	4.49665e-118	5.86133e-117
MED23	0.34983	0.143275	2.44166	1.28786	277	666	701	4253	0.39515	0.156595	2.62961e-43	8.81928e-50	4.91647e-90	3.93668e-89
USF3	0.260942	0.107091	2.43663	1.28488	219	497	701	4253	0.312411	0.116859	1.51767e-35	8.56537e-42	2.28444e-74	1.37681e-73
CYLD	0.780504	0.320582	2.43464	1.28371	436	1239	701	4253	0.621969	0.291324	3.29253e-62	3.45135e-78	3.64696e-137	6.05665e-136
PTPN1	0.699249	0.287879	2.42897	1.28034	405	1267	701	4253	0.577746	0.297907	4.34106e-45	3.43379e-59	3.54423e-101	3.50051e-100
B3GNT5	0.316137	0.130371	2.4249	1.27792	232	568	701	4253	0.330956	0.133553	9.89918e-34	3.45139e-40	5.7351e-71	3.14029e-70
CHPT1	0.668447	0.276339	2.41894	1.27438	430	1224	701	4253	0.613409	0.287797	1.37496e-60	5.28866e-72	2.20301e-129	3.35997e-128
RC3H2	0.28865	0.119344	2.41863	1.27419	236	593	701	4253	0.336662	0.139431	5.35755e-33	3.99436e-39	3.50366e-69	1.84828e-68
RIT1	0.349614	0.146395	2.38816	1.2559	270	668	701	4253	0.385164	0.157066	4.75843e-40	3.86686e-46	3.60846e-83	2.52818e-82
EP300	0.681669	0.287315	2.37255	1.24644	409	1180	701	4253	0.583452	0.277451	2.41425e-54	6.18285e-65	4.06467e-116	5.09106e-115
TRAPPC10	0.29082	0.122816	2.36794	1.24363	228	590	701	4253	0.32525	0.138726	5.31294e-30	8.89702e-36	7.04856e-63	3.15426e-62
TLK2	0.429272	0.181526	2.36479	1.24171	325	839	701	4253	0.463623	0.197273	1.79387e-47	8.35421e-55	3.49417e-99	3.30545e-98
MCTP2	0.391402	0.165649	2.36284	1.24052	267	708	701	4253	0.380884	0.166471	4.86771e-35	4.60329e-41	3.87397e-73	2.2443e-72
C16orf72	0.652794	0.277389	2.35336	1.23472	411	1160	701	4253	0.586305	0.272749	4.73548e-57	4.74396e-67	6.36675e-121	8.70382e-120
RYBP	0.481637	0.205045	2.34894	1.23201	331	877	701	4253	0.472183	0.206207	1.74123e-46	1.33729e-52	5.258e-96	4.65946e-95
MAML3	0.252851	0.107797	2.34563	1.22997	211	557	701	4253	0.300999	0.130966	1.46493e-26	1.74576e-30	3.29921e-54	1.21459e-53
LRRC37B	0.295421	0.12612	2.34238	1.22797	246	621	701	4253	0.350927	0.146015	1.7415e-34	5.55199e-41	1.65747e-72	9.38398e-72
DCTN4	0.353535	0.151076	2.34012	1.22658	282	686	701	4253	0.402282	0.161298	1.98407e-43	1.22188e-49	5.13834e-90	4.0997e-89
CBX4	0.386538	0.165552	2.33484	1.22332	270	727	701	4253	0.385164	0.170938	1.78182e-34	1.64551e-40	4.99365e-72	2.81301e-71
KIAA1551	0.263526	0.112871	2.33475	1.22327	232	584	701	4253	0.330956	0.137315	3.35359e-32	9.01351e-37	4.7297e-66	2.32543e-65
ZBTB43	0.655352	0.282226	2.32208	1.21542	387	992	701	4253	0.552068	0.233247	9.55077e-62	2.10698e-71	6.12234e-130	9.40156e-129
AHCTF1	0.376164	0.162018	2.32175	1.21521	271	763	701	4253	0.386591	0.179403	8.22354e-32	4.84212e-37	6.21954e-66	3.03796e-65
DDIT3	0.716303	0.308552	2.3215	1.21505	339	1087	701	4253	0.483595	0.255584	2.01181e-32	1.54793e-39	5.08686e-69	2.6709e-68
AGFG1	0.303228	0.130724	2.3196	1.21387	246	648	701	4253	0.350927	0.152363	4.77597e-32	4.48436e-36	3.3092e-65	1.58192e-64
CSNK1E	0.300317	0.129689	2.31567	1.21143	253	625	701	4253	0.360913	0.146955	5.33565e-37	7.75725e-43	7.51161e-77	4.75735e-76
IFI27L2	0.595572	0.25996	2.29102	1.19599	379	929	701	4253	0.540656	0.218434	2.82788e-64	1.96482e-66	1.65922e-127	2.46356e-126
MS4A6A	0.898134	0.394309	2.27774	1.1876	240	768	701	4253	0.342368	0.180578	9.81685e-21	3.71607e-24	3.6852e-42	9.75469e-42
PIM1	0.755706	0.331888	2.27699	1.18713	396	1129	701	4253	0.564907	0.26546	8.68655e-53	5.24089e-65	1.22411e-114	1.48349e-113
AC020656.1	1.61845	0.711454	2.27485	1.18577	350	1135	701	4253	0.499287	0.26687	4.26594e-33	8.70419e-36	5.80233e-66	2.84035e-65
DSE	0.305784	0.134649	2.27097	1.18331	226	633	701	4253	0.322397	0.148836	9.39488e-26	3.2482e-30	3.86114e-53	1.38951e-52
GABARAP	0.322789	0.142171	2.27043	1.18297	251	703	701	4253	0.35806	0.165295	2.75649e-29	6.93545e-34	2.73595e-60	1.15084e-59
INO80D	0.443724	0.195438	2.27041	1.18295	302	829	701	4253	0.430813	0.194921	1.53431e-38	2.19088e-45	6.41718e-81	4.29472e-80
BTG2	0.509734	0.224595	2.26957	1.18242	296	798	701	4253	0.422254	0.187632	1.08691e-38	2.45894e-44	5.04673e-80	3.32787e-79
SSH2	0.528099	0.232996	2.26656	1.18051	345	1075	701	4253	0.492154	0.252763	1.51039e-35	2.05308e-42	5.49389e-75	3.33802e-74
RELB	0.332266	0.147589	2.2513	1.17076	244	553	701	4253	0.348074	0.130026	1.97193e-40	2.25839e-46	8.79672e-84	6.28097e-83
CLIP1	0.382861	0.170228	2.24911	1.16935	289	815	701	4253	0.412268	0.191629	1.5179e-34	2.75325e-40	7.10291e-72	3.98118e-71
CREBBP	0.386326	0.171967	2.24651	1.16768	284	840	701	4253	0.405136	0.197508	1.27756e-30	9.12126e-36	1.75394e-63	8.00882e-63
CBX6	0.453968	0.202127	2.24596	1.16733	287	900	701	4253	0.409415	0.211615	2.89505e-27	1.0896e-31	4.20807e-56	1.64078e-55
FAM160B1	0.362582	0.161782	2.24117	1.16425	276	740	701	4253	0.393723	0.173995	9.95781e-36	4.7425e-41	8.23811e-74	4.87331e-73
BRD1	0.25398	0.113651	2.23474	1.16011	220	554	701	4253	0.313837	0.130261	3.08437e-30	2.68314e-34	1.21035e-61	5.28969e-61
PRNP	0.595447	0.268443	2.21815	1.14936	383	1100	701	4253	0.546362	0.258641	1.68463e-49	5.86592e-62	2.51293e-108	2.83116e-107
UHRF1BP1L	0.30776	0.139389	2.20793	1.14269	242	648	701	4253	0.345221	0.152363	1.86583e-30	5.60589e-36	1.57546e-63	7.20852e-63
GABPB1	0.326852	0.148505	2.20095	1.13813	260	715	701	4253	0.370899	0.168117	1.33712e-31	2.69087e-36	5.54066e-65	2.63181e-64
KLHL24	0.510662	0.232193	2.1993	1.13705	363	912	701	4253	0.517832	0.214437	6.77053e-58	2.93971e-67	5.68904e-122	7.92225e-121
WDR26	0.322385	0.146651	2.19831	1.1364	245	666	701	4253	0.349501	0.156595	4.16931e-30	5.21056e-34	3.15628e-61	1.36084e-60
SH2B3	0.351771	0.160292	2.19457	1.13394	247	715	701	4253	0.352354	0.168117	8.71828e-27	1.235e-31	1.42313e-55	5.43552e-55
CDADC1	0.271639	0.124445	2.1828	1.12618	226	618	701	4253	0.322397	0.145309	5.94163e-27	1.88547e-30	1.45447e-54	5.38105e-54
HOXA10	0.329848	0.151239	2.18097	1.12497	247	756	701	4253	0.352354	0.177757	9.1296e-24	2.81315e-27	2.95832e-48	9.12318e-48
DYNC1LI2	0.446209	0.204922	2.17746	1.12265	316	933	701	4253	0.450785	0.219375	2.32403e-35	7.18915e-41	2.89346e-73	1.68061e-72
MIR222HG	0.544954	0.250354	2.17673	1.12217	341	870	701	4253	0.486448	0.204561	8.97491e-52	3.23737e-62	7.55797e-111	8.8255e-110
AP1G1	0.298174	0.137018	2.17617	1.12179	238	619	701	4253	0.339515	0.145544	1.91338e-31	4.92618e-36	1.4424e-64	6.73722e-64
ZFP91	0.431044	0.198095	2.17595	1.12164	317	920	701	4253	0.452211	0.216318	6.55346e-37	1.12984e-41	1.32242e-75	8.14522e-75
TNKS2	0.338905	0.155756	2.17587	1.12159	254	726	701	4253	0.36234	0.170703	1.81324e-28	3.74158e-33	9.46713e-59	3.85214e-58
PPM1A	0.413894	0.190313	2.17481	1.12089	316	871	701	4253	0.450785	0.204797	1.79135e-40	4.63267e-46	1.63407e-83	1.1557e-82
MED13	0.409647	0.18882	2.16952	1.11737	294	828	701	4253	0.419401	0.194686	2.51834e-35	2.3882e-40	1.03386e-72	5.88302e-72
DYRK1A	0.434737	0.200455	2.16875	1.11687	322	857	701	4253	0.459344	0.201505	2.08982e-44	5.93371e-51	2.69371e-92	2.27898e-91
HBP1	0.349976	0.161389	2.16852	1.11671	270	757	701	4253	0.385164	0.177992	5.80237e-32	5.30868e-36	4.74821e-65	2.265e-64
OSBP	0.279843	0.129507	2.16083	1.11159	228	638	701	4253	0.32525	0.150012	4.27938e-26	2.9813e-29	1.59599e-52	5.59971e-52
BAK1	0.243069	0.112627	2.15817	1.10981	222	588	701	4253	0.31669	0.138255	6.49992e-28	2.09552e-31	1.82846e-56	7.17933e-56
SPTAN1	0.468084	0.217425	2.15285	1.10625	329	920	701	4253	0.46933	0.216318	1.17476e-41	2.87287e-46	6.75353e-85	4.93206e-84
ARHGAP26	0.291814	0.135685	2.15067	1.10479	230	645	701	4253	0.328103	0.151658	3.53802e-26	2.84583e-29	1.26192e-52	4.43454e-52
FAM91A1	0.384625	0.179025	2.14844	1.10329	272	814	701	4253	0.388017	0.191394	2.86775e-28	2.54284e-32	1.00026e-57	4.01179e-57
FAM76B	0.324654	0.151362	2.14488	1.1009	255	709	701	4253	0.363766	0.166706	3.33756e-30	6.03698e-35	2.97527e-62	1.31569e-61
CTDP1	0.320547	0.149831	2.13939	1.0972	252	732	701	4253	0.359486	0.172114	2.57128e-27	1.7717e-30	5.95551e-55	2.22538e-54
C15orf39	0.29795	0.139334	2.1384	1.09653	226	680	701	4253	0.322397	0.159887	3.1526e-22	2.23152e-25	7.54657e-45	2.16084e-44
ARID5A	0.341571	0.160099	2.1335	1.09322	270	776	701	4253	0.385164	0.182459	1.98421e-30	3.96169e-35	1.16816e-62	5.20681e-62
CCNY	0.515722	0.24234	2.12809	1.08956	372	1123	701	4253	0.53067	0.264049	9.89941e-43	4.51176e-50	9.4393e-90	7.47806e-89
RASSF2	0.326398	0.153783	2.12246	1.08574	243	716	701	4253	0.346648	0.168352	2.52082e-25	1.13192e-28	3.48077e-51	1.16302e-50
MPND	0.279524	0.132038	2.117	1.08202	241	702	701	4253	0.343795	0.16506	1.15523e-25	4.71644e-28	6.61137e-51	2.18947e-50
TMEM167B	0.342792	0.162818	2.10537	1.07407	283	754	701	4253	0.403709	0.177287	2.99259e-37	9.8528e-42	5.29323e-76	3.26926e-75
ARRDC3	0.64141	0.305675	2.09834	1.06925	385	1119	701	4253	0.549215	0.263108	9.58911e-49	8.89958e-55	2.01419e-100	1.9634e-99
MAN1A1	0.634717	0.303184	2.0935	1.06592	379	1209	701	4253	0.540656	0.28427	7.55047e-39	1.74412e-45	2.52632e-81	1.71118e-80
TTC7A	0.377303	0.180309	2.09253	1.06525	282	825	701	4253	0.402282	0.193981	5.39556e-31	1.30648e-35	1.06455e-63	4.89084e-63
PARP8	0.332037	0.158892	2.0897	1.0633	250	675	701	4253	0.356633	0.158711	3.32519e-31	1.49714e-33	7.30612e-62	3.21183e-61
IL17RA	0.475629	0.227832	2.08763	1.06187	325	958	701	4253	0.463623	0.225253	7.00026e-37	5.03844e-40	6.163e-74	3.67485e-73
PER1	0.502278	0.241911	2.0763	1.05401	354	1020	701	4253	0.504993	0.239831	1.27206e-43	3.0576e-48	8.13581e-89	6.31158e-88
EMID1	0.361116	0.174149	2.0736	1.05214	272	822	701	4253	0.388017	0.193275	1.20392e-27	1.67158e-31	2.69368e-56	1.05397e-55
CSNK2A2	0.447415	0.216219	2.06927	1.04912	333	982	701	4253	0.475036	0.230896	3.53932e-38	1.6676e-41	1.06906e-76	6.69504e-76
CYTOR	0.477214	0.231089	2.06506	1.04619	329	1010	701	4253	0.46933	0.237479	1.8056e-34	1.2679e-38	3.79932e-70	2.04761e-69
VTI1A	0.284347	0.138622	2.05123	1.03649	246	673	701	4253	0.350927	0.158241	6.79465e-30	6.00315e-34	5.90046e-61	2.52459e-60
ATP13A3	0.363516	0.177253	2.05083	1.03621	266	815	701	4253	0.379458	0.191629	5.86568e-26	2.72741e-29	1.99768e-52	6.97632e-52
RAB21	0.480695	0.234462	2.05021	1.03577	344	1010	701	4253	0.490728	0.237479	3.0147e-40	8.99297e-46	5.30624e-83	3.6946e-82
EDEM1	0.346407	0.169631	2.04212	1.03007	248	742	701	4253	0.35378	0.174465	3.54954e-25	2.40154e-28	1.03054e-50	3.39777e-50
TMEM259	0.491548	0.241173	2.03815	1.02726	334	1062	701	4253	0.476462	0.249706	2.34938e-32	2.2898e-36	8.38647e-66	4.0698e-65
FBRS	0.507378	0.249265	2.0355	1.02538	345	1016	701	4253	0.492154	0.23889	2.52309e-40	7.08291e-47	3.54632e-84	2.55654e-83
PNPLA8	0.461313	0.226635	2.03549	1.02538	317	991	701	4253	0.452211	0.233012	2.06152e-31	7.5724e-37	2.41696e-65	1.15787e-64
SLC35E1	0.322567	0.158615	2.03364	1.02407	249	733	701	4253	0.355207	0.172349	4.11079e-26	1.22277e-29	6.33485e-53	2.26158e-52
PLEKHO1	0.583445	0.287201	2.03149	1.02254	359	1212	701	4253	0.512126	0.284975	4.18441e-31	1.96594e-38	1.29787e-66	6.48069e-66
JUP	0.49099	0.242457	2.02506	1.01796	352	1050	701	4253	0.50214	0.246885	2.092e-40	1.75654e-45	7.18102e-83	4.98448e-82
MPRIP	0.276943	0.136887	2.02315	1.0166	240	689	701	4253	0.342368	0.162003	3.13769e-26	9.43038e-29	3.67664e-52	1.26621e-51
USP36	0.30973	0.153354	2.01971	1.01415	244	753	701	4253	0.348074	0.177051	6.07137e-23	4.53062e-26	3.03987e-46	9.00315e-46
ZDHHC20	0.256532	0.127278	2.01552	1.01116	215	607	701	4253	0.306705	0.142723	8.48252e-24	9.69111e-27	9.37323e-48	2.87087e-47
USP7	0.458263	0.22749	2.01443	1.01037	337	1045	701	4253	0.480742	0.245709	7.86174e-35	1.17089e-38	1.53606e-70	8.31848e-70
AKAP8L	0.331946	0.164949	2.01241	1.00893	269	809	701	4253	0.383738	0.190219	1.78234e-27	1.47993e-30	3.46275e-55	1.3026e-54

[truncated: 90 more sheets: cl3_eFL_vs_other_tissues, cl3_FL_vs_other_tissues, cl3_FBM_vs_other_tissues, cl3_PBM_vs_other_tissues, cl3_ABM_vs_other_tissues, cl4_eFL_vs_other_tissues, cl4_FL_vs_other_tissues, cl4_FBM_vs_other_tissues, cl4_PBM_vs_other_tissues, cl4_ABM_vs_other_tissues, cl5_eFL_vs_other_tissues, cl5_FL_vs_other_tissues, cl5_FBM_vs_other_tissues, cl5_PBM_vs_other_tissues, cl5_ABM_vs_other_tissues, cl6_eFL_vs_other_tissues, cl6_FL_vs_other_tissues, cl6_FBM_vs_other_tissues, cl6_PBM_vs_other_tissues, cl6_ABM_vs_other_tissues …]
